# Supplementary material for: ﻿Solved at last: The Philippine endemic Psychotriaphilippensis is a synonym of Scyphiphorahydrophylacea (Rubiaceae, Scyphiphoreae)
Source: PhytoKeys. 2023 Mar 10;221:95–116. doi: 10.3897/phytokeys.221.97766 (PMC10209606; doi:10.3897/phytokeys.221.97766)
Supplement: XML Treatment for Scyphiphora hydrophylacea [file phytokeys.221.97766-treatment1.xml]

<!DOCTYPE tp:taxon-treatment
  PUBLIC "-//TaxonX//DTD Taxonomic Treatment Publishing DTD v0 20100105//EN" "tax-treatment-NSO.dtd">
<tp:taxon-treatment xmlns:tp="http://www.plazi.org/taxpub"><tp:treatment-meta><kwd-group><label>Taxon classification</label><kwd>
              <named-content content-type="kingdom">Plantae</named-content>
            </kwd><kwd>
              <named-content content-type="order">Gentianales</named-content>
            </kwd><kwd>
              <named-content content-type="family">Rubiaceae</named-content>
            </kwd></kwd-group><mixed-citation publication-type="journal"><person-group><name><surname>Berger</surname><given-names>Andreas</given-names></name></person-group><article-title>﻿Solved at last: The Philippine endemic <italic><tp:taxon-name><tp:taxon-name-part taxon-name-part-type="genus" reg="Psychotria">Psychotria</tp:taxon-name-part><tp:taxon-name-part taxon-name-part-type="species" reg="philippensis">philippensis</tp:taxon-name-part></tp:taxon-name></italic> is a synonym of <italic><tp:taxon-name><tp:taxon-name-part taxon-name-part-type="genus" reg="Scyphiphora">Scyphiphora</tp:taxon-name-part><tp:taxon-name-part taxon-name-part-type="species" reg="hydrophylacea">hydrophylacea</tp:taxon-name-part></tp:taxon-name></italic> (<tp:taxon-name><tp:taxon-name-part taxon-name-part-type="family">Rubiaceae</tp:taxon-name-part></tp:taxon-name>, <tp:taxon-name><tp:taxon-name-part taxon-name-part-type="tribe">Scyphiphoreae</tp:taxon-name-part></tp:taxon-name>)</article-title><source>PhytoKeys</source><day>10</day><month>03</month><year>2023</year><volume>221</volume><fpage>95</fpage><lpage>116</lpage><pub-id pub-id-type="doi">10.3897/phytokeys.221.97766</pub-id></mixed-citation></tp:treatment-meta><tp:nomenclature><label>﻿</label><tp:taxon-name>
            <object-id xmlns:xlink="http://www.w3.org/1999/xlink" content-type="arpha" xlink:type="simple">F9D4920E-D493-5A43-AED5-C4B2F625BBFC</object-id>
            <tp:taxon-name-part taxon-name-part-type="genus" reg="Scyphiphora">Scyphiphora</tp:taxon-name-part>
            <tp:taxon-name-part taxon-name-part-type="species" reg="hydrophylacea">hydrophylacea</tp:taxon-name-part>
          </tp:taxon-name><tp:taxon-authority>C.F.Gaertn., Suppl. Carp. 1(2): 91–92, tab. 196, fig. 2. 1806.</tp:taxon-authority><tp:nomenclature-citation-list><tp:nomenclature-citation><tp:taxon-name>
                <tp:taxon-name-part taxon-name-part-type="genus" reg="Epithinia"/>
                <tp:taxon-name-part taxon-name-part-type="species" reg="malayana"/>
              </tp:taxon-name><comment>= <tp:taxon-name><tp:taxon-name-part taxon-name-part-type="genus" reg="Epithinia">Epithinia</tp:taxon-name-part><tp:taxon-name-part taxon-name-part-type="species" reg="malayana">malayana</tp:taxon-name-part></tp:taxon-name> Jack, Malayan Misc. 1(5): 12–13. 1820. ≡ <tp:taxon-name><tp:taxon-name-part taxon-name-part-type="genus" reg="Scyphiphora">Scyphiphora</tp:taxon-name-part><tp:taxon-name-part taxon-name-part-type="species" reg="malayana">malayana</tp:taxon-name-part></tp:taxon-name> (Jack) Bedd., Fl. Sylv. S. India Forester’s Man. Bot.: cxxxiv–3, tab. 29., fig. 5. 1874, nom. inval. Type: Singapore. Singapore Island [protologue: “Found in Mangrove swamps on the Island of Singapore.”], s.d., <italic>W. Jack s.n.</italic> (lectotype, designated by <xref ref-type="bibr" rid="B137">Wong et al. 2019</xref>: 283: L [L 0001344]). </comment></tp:nomenclature-citation><tp:nomenclature-citation><tp:taxon-name>
                <tp:taxon-name-part taxon-name-part-type="genus" reg="Psychotria"/>
                <tp:taxon-name-part taxon-name-part-type="species" reg="philippensis"/>
              </tp:taxon-name><comment>= <tp:taxon-name><tp:taxon-name-part taxon-name-part-type="genus" reg="Psychotria">Psychotria</tp:taxon-name-part><tp:taxon-name-part taxon-name-part-type="species" reg="philippensis">philippensis</tp:taxon-name-part></tp:taxon-name> Cham. &amp; Schltdl., Linnaea 4(1): 21–22. 1829a. ≡ <tp:taxon-name><tp:taxon-name-part taxon-name-part-type="genus" reg="Uragoga">Uragoga</tp:taxon-name-part><tp:taxon-name-part taxon-name-part-type="species" reg="philippensis">philippensis</tp:taxon-name-part></tp:taxon-name> (Cham. &amp; Schltdl.) Kuntze, Revis. Gen. Pl. 2: 962. 1891. Type: Philippines. Luzon, Calabarzon Region, Cavite Province: Noveleta [protologue: “Legimus in maritimis circa Tierra-alta Luçoniae.”], 1817–1818, <italic>L. K. A. von Chamisso s.n.</italic> (type, B†). Neotype: Philippines, Palawan Province: Culion Island, August 1913, <italic>L. Escritor s.n.</italic> in <italic>Merrill: Species Blancoanae 635</italic> (neotype, here designated: <abbrev xmlns:xlink="http://www.w3.org/1999/xlink" xlink:title="United States National Herbarium" id="ABBRID0ENUAE" xlink:type="simple">US</abbrev> [00624079]; isoneotypes: L [L.2962064], P [P03972577], W [W 0131765]). </comment></tp:nomenclature-citation><tp:nomenclature-citation><tp:taxon-name>
                <tp:taxon-name-part taxon-name-part-type="genus" reg="Ixora"/>
                <tp:taxon-name-part taxon-name-part-type="species" reg="manila"/>
              </tp:taxon-name><comment>= <tp:taxon-name><tp:taxon-name-part taxon-name-part-type="genus" reg="Ixora">Ixora</tp:taxon-name-part><tp:taxon-name-part taxon-name-part-type="species" reg="manila">manila</tp:taxon-name-part></tp:taxon-name> Blanco, Fl. Filip.: 60–61. 1837. Type: Philippines. Palawan Province: Culion Island, August 1913, <italic>L. Escritor s.n.</italic> in <italic>Merrill: Species Blancoanae 635</italic> (first-step neotype, designated by <xref ref-type="bibr" rid="B81">Merrill 1918</xref>: 364; second-step neotype, here designated: <abbrev xmlns:xlink="http://www.w3.org/1999/xlink" xlink:title="United States National Herbarium" id="ABBRID0EGVAE" xlink:type="simple">US</abbrev> [00624079]; isoneotypes: L [L.2962064], P [P03972577], W [W 0131765]). </comment></tp:nomenclature-citation><tp:nomenclature-citation><tp:taxon-name>
                <tp:taxon-name-part taxon-name-part-type="genus" reg="Hydnophytum"/>
                <tp:taxon-name-part taxon-name-part-type="species" reg="costatum"/>
              </tp:taxon-name><comment>= <tp:taxon-name><tp:taxon-name-part taxon-name-part-type="genus" reg="Hydnophytum">Hydnophytum</tp:taxon-name-part><tp:taxon-name-part taxon-name-part-type="species" reg="costatum">costatum</tp:taxon-name-part></tp:taxon-name> Drake, J. Bot. (Morot) 9: 240–241. 1895. Type: Vietnam. Quảng Ninh Province: Surroundings of Quảng Yên [protologue: “Environs de Quang-Yen, au milieu des palétuviers (685).”], August 1885, <italic>B. Balansa 685</italic> (lectotype, designated by <xref ref-type="bibr" rid="B137">Wong et al. 2019</xref>: 283: P [P00836559]). </comment></tp:nomenclature-citation></tp:nomenclature-citation-list></tp:nomenclature><tp:treatment-sec sec-type="material" id="SECID0E4VAE"><title>Type.</title><p>Indonesia. Java, Jawa Barat: Anyer [protologue: “<italic><tp:taxon-name><tp:taxon-name-part taxon-name-part-type="genus" reg="Hydrophylax">Hydrophylax</tp:taxon-name-part></tp:taxon-name></italic>. Collect. Banks.”], 2. Oct. 1770, <italic>unknown collector</italic> in <italic>J. Banks s.n.</italic> (lectotype, here designated: BM [BM000945301]).</p><sec sec-type="﻿The type of Psychotria philippensis" id="SECID0EOWAE"><title>﻿The type of <italic><tp:taxon-name><tp:taxon-name-part taxon-name-part-type="genus" reg="Psychotria">Psychotria</tp:taxon-name-part><tp:taxon-name-part taxon-name-part-type="species" reg="philippensis">philippensis</tp:taxon-name-part></tp:taxon-name></italic></title><p><italic><tp:taxon-name><tp:taxon-name-part taxon-name-part-type="genus" reg="Psychotria">Psychotria</tp:taxon-name-part><tp:taxon-name-part taxon-name-part-type="species" reg="philippensis">philippensis</tp:taxon-name-part></tp:taxon-name></italic> was published in a series on the botanical results of the Romanzoffian expedition on the Rurik prepared by <xref ref-type="bibr" rid="B34">Chamisso and Schlechtendal (1829a)</xref>. The protologue gives “in maritimis circa Tierra-alta Luçoniae” as a rather minimalistic collection locality. Fortunately, more detailed information can be derived from the diaries and travelogues of <xref ref-type="bibr" rid="B30">Chamisso (1836a</xref>, <xref ref-type="bibr" rid="B31">b</xref>) and <xref ref-type="bibr" rid="B73">Kotzebue (1821)</xref>. According to them, the Rurik stayed in the port of Cavite from 18 December 1817 to 28 January 1818 for refurbishments, the most important Philippine fortress and an arsenal of the Spaniards at that time. Knowing that Cavite had little to offer a botanist, Chamisso quickly settled in Tierra Alta, then a small village on the high shore of Manila Bay, where the sandy headland of Cavite joins the adjacent mainland.</p><p>Chamisso noted that the lush forests around Tierra Alta extend from the mountains to the coast, where “<italic><tp:taxon-name><tp:taxon-name-part taxon-name-part-type="genus" reg="Rhizophora">Rhizophora</tp:taxon-name-part></tp:taxon-name></italic> and other trees reach into the sea” (<xref ref-type="bibr" rid="B31">Chamisso 1836b</xref>: 118). He spent most of his time in the Philippines here and roamed the area around Tierra Alta, where he also collected the type specimen of <italic><tp:taxon-name><tp:taxon-name-part taxon-name-part-type="genus" reg="Psychotria">Psychotria</tp:taxon-name-part><tp:taxon-name-part taxon-name-part-type="species" reg="philippensis">philippensis</tp:taxon-name-part></tp:taxon-name></italic> (<xref ref-type="bibr" rid="B34">Chamisso and Schlechtendal 1829a</xref>). Chamisso first passed through Tierra Alta on 27 December 1817, when he travelled overland from Manila back to Cavite. The French nobleman Don San Jago de Echaparre offered him hospitality there, and he returned to work in Tierra Alta a few days later. He stayed there until 12 January 1818, when he first left for an eight-day expedition to Taal Lake and Volcano in the interior, returning to Cavite shortly thereafter.</p><p>The type collection of <italic><tp:taxon-name><tp:taxon-name-part taxon-name-part-type="genus" reg="Psychotria">Psychotria</tp:taxon-name-part><tp:taxon-name-part taxon-name-part-type="species" reg="philippensis">philippensis</tp:taxon-name-part></tp:taxon-name></italic> (apparently mentioned by him as one of the “other trees” in the remark quoted above) can thus be dated and localized to the mangroves around Tierra Alta and a period of about two weeks. According to information on the neotype, <abbrev xmlns:xlink="http://www.w3.org/1999/xlink" xlink:title="United States National Herbarium" id="ABBRID0EDZAE" xlink:type="simple">US</abbrev> 00624079, <italic><tp:taxon-name><tp:taxon-name-part taxon-name-part-type="genus" reg="Scyphiphora">Scyphiphora</tp:taxon-name-part><tp:taxon-name-part taxon-name-part-type="species" reg="hydrophylacea">hydrophylacea</tp:taxon-name-part></tp:taxon-name></italic> was already extinct in the entire Manila Bay region by around 1913, where it was once widespread (<xref ref-type="bibr" rid="B19">Blanco 1837</xref>: 60–61, as <italic><tp:taxon-name><tp:taxon-name-part taxon-name-part-type="genus" reg="Ixora">Ixora</tp:taxon-name-part><tp:taxon-name-part taxon-name-part-type="species" reg="manila">manila</tp:taxon-name-part></tp:taxon-name></italic>). This is even more tragic as Blanco reported that the native Tagalog names he attributed to the species, <italic>nilad</italic> and <italic>manilad</italic> or <italic>may-nilad</italic>, places where <italic>nilad</italic> is abundant, ultimately led to the name Manila. This notion is, however, rejected by modern authors (e.g., <xref ref-type="bibr" rid="B13">Baumgartner 1975</xref>).</p><p>After the destruction of B, where Schumann and Merrill had seen the only known type specimen, there should have been additional original material of <italic><tp:taxon-name><tp:taxon-name-part taxon-name-part-type="genus" reg="Psychotria">Psychotria</tp:taxon-name-part><tp:taxon-name-part taxon-name-part-type="species" reg="philippensis">philippensis</tp:taxon-name-part></tp:taxon-name></italic> found in HAL and LE, which hold the largest extant parts of Chamisso’s herbarium (see above). However, no specimens are currently known in either of these herbaria (HAL: <xref ref-type="bibr" rid="B24">Braun and Wittig 2003</xref>; LE: Larisa Orlova, personal comment) or other collections (JSTOR Global Plants database, <ext-link xmlns:xlink="http://www.w3.org/1999/xlink" xlink:type="simple" ext-link-type="uri" xlink:href="http://plants.jstor.org">http://plants.jstor.org</ext-link>; accessed February 2023). Searches in the herbarium of the Natural History Museum, Vienna (W), where three Chamisso specimens of <italic><tp:taxon-name><tp:taxon-name-part taxon-name-part-type="genus" reg="Psychotria">Psychotria</tp:taxon-name-part></tp:taxon-name></italic> recently resurfaced in the extensive private herbarium of Stephan Ladislaus Endlicher (1804–1849), professor of botany and director of the Botanical Garden and Botanical Museum of Vienna, were also unsuccessful (<xref ref-type="bibr" rid="B16">Berger 2018</xref>; see also <xref ref-type="bibr" rid="B23">Bräuchler et al. 2021</xref>).</p><p>Therefore, the name <italic><tp:taxon-name><tp:taxon-name-part taxon-name-part-type="genus" reg="Psychotria">Psychotria</tp:taxon-name-part><tp:taxon-name-part taxon-name-part-type="species" reg="philippensis">philippensis</tp:taxon-name-part></tp:taxon-name></italic> is neotypified here, fixing the application of the name after nearly two centuries of uncertainty (ICN, Art. 9.8, 9.13; <xref ref-type="bibr" rid="B121">Turland et al. 2018</xref>). The specimen designated as neotype was collected by Leonicia Escritor on Culion Island, Palawan, and is no. 635 of the exsiccatae series “Species Blancoanae” issued by Merrill. In this series, he distributed selected specimens that he considered particularly characteristic of the species published by Francisco Manuel Blanco (1778–<xref ref-type="bibr" rid="B20">1845</xref>) in the first two editions of his “Flora de Filipinas” (<xref ref-type="bibr" rid="B19">Blanco 1837</xref>, <xref ref-type="bibr" rid="B20">1845</xref>) and the third edition edited by Andrés Náves (<xref ref-type="bibr" rid="B21">Blanco 1877</xref>). Blanco did not preserve specimens, and the interpretation of some of his names remained problematic until <xref ref-type="bibr" rid="B81">Merrill (1918)</xref> published his critical revision “Species Blancoanae” after a thorough study of the publication. In 1916, he issued a corresponding set of “illustrative specimens” for each of Blanco’s names as he understood them.</p><p>For example, <xref ref-type="bibr" rid="B81">Merrill (1918</xref>: 364) identified <italic><tp:taxon-name><tp:taxon-name-part taxon-name-part-type="genus" reg="Ixora">Ixora</tp:taxon-name-part><tp:taxon-name-part taxon-name-part-type="species" reg="manila">manila</tp:taxon-name-part></tp:taxon-name></italic> (<xref ref-type="bibr" rid="B19">Blanco 1837</xref>) as the previously published <italic><tp:taxon-name><tp:taxon-name-part taxon-name-part-type="genus" reg="Scyphiphora">Scyphiphora</tp:taxon-name-part><tp:taxon-name-part taxon-name-part-type="species" reg="hydrophylacea">hydrophylacea</tp:taxon-name-part></tp:taxon-name></italic> and distributed the specimens mentioned above to clarify the application of the name <italic><tp:taxon-name><tp:taxon-name-part taxon-name-part-type="genus" reg="Ixora">Ixora</tp:taxon-name-part><tp:taxon-name-part taxon-name-part-type="species" reg="manila">manila</tp:taxon-name-part></tp:taxon-name></italic> (see also <xref ref-type="bibr" rid="B89">Naves and Fernández-Villar 1880</xref>: 109, tab. 277). Thus, he anticipated the concept of the neotype, and his “illustrative specimens” can be understood today as first-step neotypifications of the respective names. In a subsequent second-step neotypification the designation may be narrowed to a single specimen (ICN, Art. 9.17, <xref ref-type="bibr" rid="B121">Turland et al. 2018</xref>; see also <xref ref-type="bibr" rid="B91">Nicolson and Arculus 2001</xref>). Indeed, many of Blanco’s names were later neotypified with specimens from Merrill’s “Species Blancoanae” (e.g., <xref ref-type="bibr" rid="B91">Nicolson and Arculus 2001</xref>).</p><p>According to a letter preserved at the United States National Herbarium (<abbrev xmlns:xlink="http://www.w3.org/1999/xlink" xlink:title="United States National Herbarium" id="ABBRID0EU5AE" xlink:type="simple">US</abbrev>), Merrill prepared 15 sets of his “Species Blancoanae”, each with 1046 specimens, and sent the first to <abbrev xmlns:xlink="http://www.w3.org/1999/xlink" xlink:title="United States National Herbarium" id="ABBRID0EY5AE" xlink:type="simple">US</abbrev>. Furthermore, he stated that the set at <abbrev xmlns:xlink="http://www.w3.org/1999/xlink" xlink:title="United States National Herbarium" id="ABBRID0E35AE" xlink:type="simple">US</abbrev> was the only set that included original data such as field labels or notes and typewritten drafts of the treatments in the “Species Blancoanae”. According to <xref ref-type="bibr" rid="B91">Nicolson and Arculus (2001)</xref>, specimens from these sets are now represented in many herbaria including A, B, BM, BO, CAL, F, GH, K, L, MO, NSW, NY, P, U, UC, <abbrev xmlns:xlink="http://www.w3.org/1999/xlink" xlink:title="United States National Herbarium" id="ABBRID0EE6AE" xlink:type="simple">US</abbrev> and W. These usually have minimal labels stenciled “Merrill: Species Blancoanae No.” in black ink followed by a number stamped in blue ink (<xref ref-type="bibr" rid="B91">Nicolson and Arculus 2001</xref>).</p><p>Although the above-mentioned gathering “Species Blancoanae” 635 is not from the Manila Bay, it serves as an excellent neotype for <italic><tp:taxon-name><tp:taxon-name-part taxon-name-part-type="genus" reg="Psychotria">Psychotria</tp:taxon-name-part><tp:taxon-name-part taxon-name-part-type="species" reg="philippensis">philippensis</tp:taxon-name-part></tp:taxon-name></italic> because the gathering has duplicates in many herbaria and agrees with both Merrill’s concept of <italic><tp:taxon-name><tp:taxon-name-part taxon-name-part-type="genus" reg="Scyphiphora">Scyphiphora</tp:taxon-name-part><tp:taxon-name-part taxon-name-part-type="species" reg="hydrophylacea">hydrophylacea</tp:taxon-name-part></tp:taxon-name></italic> and his interpretation of the type of <italic><tp:taxon-name><tp:taxon-name-part taxon-name-part-type="genus" reg="Psychotria">P.</tp:taxon-name-part><tp:taxon-name-part taxon-name-part-type="species" reg="philippensis">philippensis</tp:taxon-name-part></tp:taxon-name></italic> as its synonym. Therefore, a specimen of the gathering is here designated as the neotype of <italic><tp:taxon-name><tp:taxon-name-part taxon-name-part-type="genus" reg="Psychotria">P.</tp:taxon-name-part><tp:taxon-name-part taxon-name-part-type="species" reg="philippensis">philippensis</tp:taxon-name-part></tp:taxon-name></italic> and the second-step neotype of <italic><tp:taxon-name><tp:taxon-name-part taxon-name-part-type="genus" reg="Ixora">Ixora</tp:taxon-name-part><tp:taxon-name-part taxon-name-part-type="species" reg="manila">manila</tp:taxon-name-part></tp:taxon-name></italic>.</p></sec><sec sec-type="﻿The type of Scyphiphora hydrophylacea" id="SECID0EGBAG"><title>﻿The type of <italic><tp:taxon-name><tp:taxon-name-part taxon-name-part-type="genus" reg="Scyphiphora">Scyphiphora</tp:taxon-name-part><tp:taxon-name-part taxon-name-part-type="species" reg="hydrophylacea">hydrophylacea</tp:taxon-name-part></tp:taxon-name></italic></title><p>With the application of <italic><tp:taxon-name><tp:taxon-name-part taxon-name-part-type="genus" reg="Psychotria">Psychotria</tp:taxon-name-part><tp:taxon-name-part taxon-name-part-type="species" reg="philippensis">philippensis</tp:taxon-name-part></tp:taxon-name></italic> fixed, some further notes on <italic><tp:taxon-name><tp:taxon-name-part taxon-name-part-type="genus" reg="Scyphiphora">Scyphiphora</tp:taxon-name-part></tp:taxon-name></italic> and <italic><tp:taxon-name><tp:taxon-name-part taxon-name-part-type="genus" reg="Scyphiphora">Scyphiphora</tp:taxon-name-part><tp:taxon-name-part taxon-name-part-type="species" reg="hydrophylacea">hydrophylacea</tp:taxon-name-part></tp:taxon-name></italic> seem useful. As to the type of genus and species, the names were published by the German botanist Carl Friedrich von Gaertner (1772–1850, original German orthography Karl Friedrich von Gärtner) in a “Supplementum” (<xref ref-type="bibr" rid="B46">Gaertner 1806</xref>) to his father Joseph Gaertner’s (1732–1791, original German orthography Joseph Gärtner) pioneering work on fruit and seed morphology “De fructibus et seminibus plantarum” (<xref ref-type="bibr" rid="B47">Gaertner 1788</xref>, <xref ref-type="bibr" rid="B48">1790–1792</xref>). In writing his “Supplement”, C. F. Gaertner made extensive use of his father’s fruit and seed collection, which was largely based on specimens received from contemporary botanists. One of the most important sources J. Gaertner consulted was Banks’s herbarium in London in 1778, and large parts of his ‘Carpologia’ were based on material that he received on loan or as duplicates through Banks’ generosity (<xref ref-type="bibr" rid="B42">Deleuze 1805</xref>: 23–24; <xref ref-type="bibr" rid="B115">Stafleu 1969</xref>). Following in his father’s footsteps, C. F. Gaertner also travelled to London in 1802 with the same aims (<xref ref-type="bibr" rid="B115">Stafleu 1969</xref>).</p><p>J. Gaertner’s collection of fruits and seeds is kept in the herbarium of the University of Tübingen (<abbrev xmlns:xlink="http://www.w3.org/1999/xlink" xlink:title="University of Tübingen" id="ABBRID0EODAG" xlink:type="simple">TUB</abbrev>), as is the herbarium of his son, who added to his father’s carpological collection and kept his own herbarium (<xref ref-type="bibr" rid="B115">Stafleu 1969</xref>). Yet, there is no extant original material of <italic><tp:taxon-name><tp:taxon-name-part taxon-name-part-type="genus" reg="Scyphiphora">Scyphiphora</tp:taxon-name-part><tp:taxon-name-part taxon-name-part-type="species" reg="hydrophylacea">hydrophylacea</tp:taxon-name-part></tp:taxon-name></italic> in the Gaertner herbarium at <abbrev xmlns:xlink="http://www.w3.org/1999/xlink" xlink:title="University of Tübingen" id="ABBRID0EBEAG" xlink:type="simple">TUB</abbrev> (Uta Grünert, personal comment). However, the protologue (“<italic><tp:taxon-name><tp:taxon-name-part taxon-name-part-type="genus" reg="Hydrophylax">Hydrophylax</tp:taxon-name-part></tp:taxon-name></italic>. Collect. Banksian.”) indeed gives reference to traveler, naturalist and patron of science, Sir Joseph Banks (1743–1820), whose extensive private herbarium later became the foundation of the herbarium at the Natural History Museum, London (BM). There are a number of specimens and drawings of <italic><tp:taxon-name><tp:taxon-name-part taxon-name-part-type="genus" reg="Scyphiphora">S.</tp:taxon-name-part><tp:taxon-name-part taxon-name-part-type="species" reg="hydrophylacea">hydrophylacea</tp:taxon-name-part></tp:taxon-name></italic> at BM associated with Banks, his herbarium and endeavors.</p><p>Two specimens, both mounted together on one sheet, are curated there as types of the name. The sheet is annotated in pencil as type of <italic><tp:taxon-name><tp:taxon-name-part taxon-name-part-type="genus" reg="Scyphiphora">Scyphiphora</tp:taxon-name-part><tp:taxon-name-part taxon-name-part-type="species" reg="hydrophylacea">hydrophylacea</tp:taxon-name-part></tp:taxon-name></italic> with the place of publication of the name. The two specimens are labelled ‘1’ and ‘2’ in black ink on the mounting tape at the base of the shoots. The numbers correspond to meagre annotations of locality and collector on the verso of the sheet in the upper left corner, written in black ink, as was common practice in many herbaria at that time. These annotations are here-interpreted as being in the hand of Samuel Törner, who was employed as amanuensis in the Banks herbarium from 1792 to 1797 (<xref ref-type="bibr" rid="B79">Marshall 1978</xref>).</p><p>Specimen ‘1’, BM 000945301, mounted on the upper left side of the sheet and annotated on the verso ‘1. Java prope Angerpoint. J. B.’, is a small fragment of a fruiting branch with a single leaf. ‘J. B.’ refers to Joseph Banks and links the specimen to James Cook’s first voyage aboard HMS Endeavour from 1768 to 1771, which is confirmed by a printed label of a later date reading ‘Java 1770–71 Banks &amp; Solander’. The specimen was collected at ‘Angerpoint’, here identified as the present-day coastal town of Anjer or Anyer on Java, a natural harbor and important victualling station during the passage of the Sunda Strait. The diaries and travelogues of Cook and Sydney Parkinson (1745–1771), Banks’ illustrator (<xref ref-type="bibr" rid="B55">Hawkesworth et al. 1773</xref>: 705; <xref ref-type="bibr" rid="B94">Parkinson 1773</xref>: 171; <xref ref-type="bibr" rid="B39">Cook 1893</xref>: 349), reported that a boat was sent ashore at Anger Point on 2 October 1770, to gather supplies, and the specimen was most likely collected then. However, neither Banks nor botanist Daniel Carlsson Solander (1733–1782) went ashore that day, as can be seen from Banks’s travelogue published by <xref ref-type="bibr" rid="B61">Hooker (1896</xref>: 363). For that reason, the gathering must have been made by one of the sailors gathering supplies, which probably explains the scrappy condition of the specimen.</p><p>Specimen ‘2’, BM 000945302, consists of four flowering branches and is annotated ‘2. Paolo Candor. Dav. Nelson’. It was collected by David Nelson (1740–1789), who participated in Cook’s third voyage aboard HMS Resolution (1776–1780) on behalf of Banks. The modern transcription of ‘Paolo Candor’ is Pulo Condor, now Côn Sơn Island, Vietnam. The gathering can be dated to 21–28 January 1780, based on <xref ref-type="bibr" rid="B67">King’s (1784</xref>: 450–464) account of the Resolution’s visit to the island.</p><p>Banks and his collaborators had already collected <italic><tp:taxon-name><tp:taxon-name-part taxon-name-part-type="genus" reg="Scyphiphora">Scyphiphora</tp:taxon-name-part><tp:taxon-name-part taxon-name-part-type="species" reg="hydrophylacea">hydrophylacea</tp:taxon-name-part></tp:taxon-name></italic> in flower and fruit in Australia, which the Endeavour expedition visited before returning home via the Dutch East Indies and the Cape of Good Hope (<xref ref-type="bibr" rid="B11">Banks et al. 1901</xref>: 46). Based on these gatherings, illustrations were produced under the unpublished name ‘Ixoroides littoralis’, and the corresponding artwork is held in the “Cook First Voyage Artwork Collection” in the library of the Natural History Museum in London. These materials include a first pencil sketch with color notes by Parkinson, made in 1770 somewhere at the mouth of the Endeavour River (plate number A4/169A). After Parkinson died on the return from the voyage in 1771 (see <xref ref-type="bibr" rid="B94">Parkinson 1773</xref>), the watercolors were completed by James Miller (plate number A4/169B, A4/169 2) and engraved by Charles White (plate number A4/169C, also water colored A4/169 5), both under the patronage of Banks. The illustration remained unpublished for over a century until a posthumous publication on Banks’s Australian plants from the expedition, edited by James Britten (<xref ref-type="bibr" rid="B11">Banks et al. 1901</xref>: 46, tab. 143). Corresponding specimens that could be located are BRI-AQ0450760, P00836560 and W0131767, all received from BM, and the former two are curated as types of <italic><tp:taxon-name><tp:taxon-name-part taxon-name-part-type="genus" reg="Scyphiphora">S.</tp:taxon-name-part><tp:taxon-name-part taxon-name-part-type="species" reg="hydrophylacea">hydrophylacea</tp:taxon-name-part></tp:taxon-name></italic>.</p><p>Another notable holding of <italic><tp:taxon-name><tp:taxon-name-part taxon-name-part-type="genus" reg="Scyphiphora">Scyphiphora</tp:taxon-name-part><tp:taxon-name-part taxon-name-part-type="species" reg="hydrophylacea">hydrophylacea</tp:taxon-name-part></tp:taxon-name></italic> material at BM is a long-unpublished watercolor by Ferdinand Bauer, made during the 1801–1803 circumnavigation of Australia on HMS <tp:taxon-name><tp:taxon-name-part taxon-name-part-type="genus" reg="Investigator">Investigator</tp:taxon-name-part></tp:taxon-name> under Captain Matthew Flinders. The watercolor shows a complete specimen with analysis of flowers and fruits, and was based on gatherings from the Northern Territory, also in the library of the Natural History Museum in London (Botany Library no. 70, Admiralty Library no. 122; see <xref ref-type="bibr" rid="B78">Mabberley and Moore 1999</xref>: 122, plate 70).</p><p>The materials of the <tp:taxon-name><tp:taxon-name-part taxon-name-part-type="genus" reg="Investigator">Investigator</tp:taxon-name-part></tp:taxon-name> expedition (1801–1803) were definitely not available at the Banksian herbarium during C. F. Gaertner’s visit in 1802. It is also unlikely that the Australian materials of the Endeavour expedition (1768–1771) were seen by him, although they were surely accessioned in a timely manner after Banks’ return. The specimens were gathered under the herbarium name ‘Ixoroides littoralis’, and there is no reference to that name in the protologue of <italic><tp:taxon-name><tp:taxon-name-part taxon-name-part-type="genus" reg="Scyphiphora">Scyphiphora</tp:taxon-name-part><tp:taxon-name-part taxon-name-part-type="species" reg="hydrophylacea">hydrophylacea</tp:taxon-name-part></tp:taxon-name></italic>, where the material seen by Gaertner in the Banks herbarium is instead referred to the genus <italic><tp:taxon-name><tp:taxon-name-part taxon-name-part-type="genus" reg="Hydrophylax">Hydrophylax</tp:taxon-name-part></tp:taxon-name></italic> L. f. (<tp:taxon-name><tp:taxon-name-part taxon-name-part-type="family">Rubiaceae</tp:taxon-name-part></tp:taxon-name>: <tp:taxon-name><tp:taxon-name-part taxon-name-part-type="tribe">Spermacoceae</tp:taxon-name-part></tp:taxon-name>). The only species currently assigned to that genus, <italic><tp:taxon-name><tp:taxon-name-part taxon-name-part-type="genus" reg="Hydrophylax">Hydrophylax</tp:taxon-name-part><tp:taxon-name-part taxon-name-part-type="species" reg="maritima">maritima</tp:taxon-name-part></tp:taxon-name></italic>, inhabits sea shores in India, Sri Lanka, Bangladesh and the western Thai part of the Malay peninsula. It has indehiscent fruits that superficially resemble <italic><tp:taxon-name><tp:taxon-name-part taxon-name-part-type="genus" reg="Scyphiphora">Scyphiphora</tp:taxon-name-part></tp:taxon-name></italic> (e.g. <xref ref-type="bibr" rid="B53">Groeninckx et al. 2009</xref>; <xref ref-type="bibr" rid="B99">Puff 1986</xref>; <xref ref-type="bibr" rid="B101">Puff et al. 2021</xref>), which explains the use of the generic name for the undescribed material in the Banksian Herbarium, and also lends its name to the species epithet. Hence, the two specimens curated as types of <italic><tp:taxon-name><tp:taxon-name-part taxon-name-part-type="genus" reg="Scyphiphora">Scyphiphora</tp:taxon-name-part></tp:taxon-name></italic> at BM remain to be considered as original material.</p><p>C. F. Gaertner described and illustrated the fruits of <italic><tp:taxon-name><tp:taxon-name-part taxon-name-part-type="genus" reg="Scyphiphora">Scyphiphora</tp:taxon-name-part><tp:taxon-name-part taxon-name-part-type="species" reg="hydrophylacea">hydrophylacea</tp:taxon-name-part></tp:taxon-name></italic>, but made no mention of the flowers (<xref ref-type="bibr" rid="B46">Gaertner 1806</xref>: “Cor. … Stam. …”) and the vegetative parts as for many other species that he described. Therefore it seems more likely that C. F. Gaertner either received isolated fruits on loan and did not study one or both of the complete specimens, or that the material had already been studied or received on loan by J. Gaertner during his visit in 1778, two years before the collection of Nelson’s specimen, and that C. F. Gaertner built upon sketches, manuscripts or other materials inherited from his father. For these reasons, the flowering specimen gathered by Nelson (BM000945302) is not considered original material here, and the single fruiting specimen, BM000945301, is here designated as lectotype of the name <italic><tp:taxon-name><tp:taxon-name-part taxon-name-part-type="genus" reg="Scyphiphora">S.</tp:taxon-name-part><tp:taxon-name-part taxon-name-part-type="species" reg="hydrophylacea">hydrophylacea</tp:taxon-name-part></tp:taxon-name></italic>.</p><p>A few years after <xref ref-type="bibr" rid="B46">Gaertner’s (1806)</xref> publication, the plants were again described as a monotypic genus, <italic><tp:taxon-name><tp:taxon-name-part taxon-name-part-type="genus" reg="Epithinia">Epithinia</tp:taxon-name-part></tp:taxon-name></italic>, by Jack, based on one of his gatherings from Singapore (<xref ref-type="bibr" rid="B63">Jack 1820</xref>: 12–13). <italic><tp:taxon-name><tp:taxon-name-part taxon-name-part-type="genus" reg="Epithinia">Epithinia</tp:taxon-name-part><tp:taxon-name-part taxon-name-part-type="species" reg="malayana">malayana</tp:taxon-name-part></tp:taxon-name></italic> was first synonymized with <italic><tp:taxon-name><tp:taxon-name-part taxon-name-part-type="genus" reg="Scyphiphora">Scyphiphora</tp:taxon-name-part><tp:taxon-name-part taxon-name-part-type="species" reg="hydrophylacea">hydrophylacea</tp:taxon-name-part></tp:taxon-name></italic> by <xref ref-type="bibr" rid="B72">Korthals (1851</xref>: 203–204), and from <xref ref-type="bibr" rid="B86">Miquel (1857</xref>: 238–239) and especially <xref ref-type="bibr" rid="B50">Gray (1859</xref>: 307), onwards the names were consistently considered synonyms. The combination <italic><tp:taxon-name><tp:taxon-name-part taxon-name-part-type="genus" reg="Scyphiphora">S.</tp:taxon-name-part><tp:taxon-name-part taxon-name-part-type="species" reg="malayana">malayana</tp:taxon-name-part></tp:taxon-name></italic> (Jack) Bedd. was ascribed to Beddome and considered a valid name in various publications and databases. Although the name indeed first appears in the caption accompanying the respective figure analysis in his rare <italic>Foresters Manual</italic> (<xref ref-type="bibr" rid="B14">Beddome 1874</xref>: tab. 29, fig. 5), it is not accepted in the corresponding text (<xref ref-type="bibr" rid="B14">Beddome 1874</xref>: cxxxiv–3, using a combination of Roman and Arabic pagination). There, Beddome explains that the name used in the figure should be changed to <italic><tp:taxon-name><tp:taxon-name-part taxon-name-part-type="genus" reg="Scyphiphora">S.</tp:taxon-name-part><tp:taxon-name-part taxon-name-part-type="species" reg="hydrophylacea">hydrophylacea</tp:taxon-name-part></tp:taxon-name></italic> (“Under the name of Scyph. <tp:taxon-name><tp:taxon-name-part taxon-name-part-type="genus" reg="Epithinia"/><tp:taxon-name-part taxon-name-part-type="species" reg="malayana">malayana</tp:taxon-name-part></tp:taxon-name>, which should be altered as above.”). Apparently, the plates were engraved with the name before the text was finished, and Beddome changed his mind on the identity of the material during the completion of the text, as with few other species in the text. <italic><tp:taxon-name><tp:taxon-name-part taxon-name-part-type="genus" reg="Scyphiphora">S.</tp:taxon-name-part><tp:taxon-name-part taxon-name-part-type="species" reg="malayana">malayana</tp:taxon-name-part></tp:taxon-name></italic> is therefore not accepted by Beddome and is not valid according to Art. 36.1 (ICN, <xref ref-type="bibr" rid="B121">Turland et al. 2018</xref>). <xref ref-type="bibr" rid="B137">Wong et al. (2019</xref>: 283) designated the only currently known duplicate of the respective gathering <italic>W. Jack s.n.</italic> at L as lectotype.</p><p>Finally, the plants were again described as <italic><tp:taxon-name><tp:taxon-name-part taxon-name-part-type="genus" reg="Hydnophytum">Hydnophytum</tp:taxon-name-part><tp:taxon-name-part taxon-name-part-type="species" reg="costatum">costatum</tp:taxon-name-part></tp:taxon-name></italic> Drake (<xref ref-type="bibr" rid="B43">Drake del Castillo 1895</xref>) and based on <italic>B. Balansa 685</italic> gathered in Vietnam. Again, the single known specimen was designated as lectotype by <xref ref-type="bibr" rid="B137">Wong et al. (2019</xref>: 283).</p></sec><sec sec-type="﻿Bibliography of Scyphiphora" id="SECID0EIPAG"><title>﻿Bibliography of <italic><tp:taxon-name><tp:taxon-name-part taxon-name-part-type="genus" reg="Scyphiphora">Scyphiphora</tp:taxon-name-part></tp:taxon-name></italic></title><p>Selected and more or less useful historic and contemporary information and illustrations on <italic><tp:taxon-name><tp:taxon-name-part taxon-name-part-type="genus" reg="Scyphiphora">Scyphiphora</tp:taxon-name-part><tp:taxon-name-part taxon-name-part-type="species" reg="hydrophylacea">hydrophylacea</tp:taxon-name-part></tp:taxon-name></italic> can be found in chronological order in the following publications, some of them under synonyms added in parentheses:</p><p><xref ref-type="bibr" rid="B46">Gaertner (1806</xref>: 91–92, tab. 196, fig. 2), <xref ref-type="bibr" rid="B63">Jack (1820</xref>: 12–13, as <italic><tp:taxon-name><tp:taxon-name-part taxon-name-part-type="genus" reg="Epithinia">Epithinia</tp:taxon-name-part><tp:taxon-name-part taxon-name-part-type="species" reg="malayana">malayana</tp:taxon-name-part></tp:taxon-name></italic>), <xref ref-type="bibr" rid="B22">Blume (1826–1827</xref>: 955), <xref ref-type="bibr" rid="B34">Chamisso and Schlechtendal (1829a</xref>: 21–22, as <italic><tp:taxon-name><tp:taxon-name-part taxon-name-part-type="genus" reg="Psychotria">Psychotria</tp:taxon-name-part><tp:taxon-name-part taxon-name-part-type="species" reg="philippensis">philippensis</tp:taxon-name-part></tp:taxon-name></italic>), <xref ref-type="bibr" rid="B41">de Candolle (1830</xref>: 477–478, as <italic><tp:taxon-name><tp:taxon-name-part taxon-name-part-type="genus" reg="Epithinia">E.</tp:taxon-name-part><tp:taxon-name-part taxon-name-part-type="species" reg="malayana">malayana</tp:taxon-name-part></tp:taxon-name></italic>, 505–506, as <italic><tp:taxon-name><tp:taxon-name-part taxon-name-part-type="genus" reg="Psychotria">P.</tp:taxon-name-part><tp:taxon-name-part taxon-name-part-type="species" reg="philippensis">philippensis</tp:taxon-name-part></tp:taxon-name></italic>, 577), <xref ref-type="bibr" rid="B105">Richard (1830</xref>: 79, tab. 4, fig. 1), <xref ref-type="bibr" rid="B132">Wight and Arnott (1834</xref>: 423–424, as <italic><tp:taxon-name><tp:taxon-name-part taxon-name-part-type="genus" reg="Epithinia">E.</tp:taxon-name-part><tp:taxon-name-part taxon-name-part-type="species" reg="malayana">malayana</tp:taxon-name-part></tp:taxon-name></italic>), <xref ref-type="bibr" rid="B19">Blanco (1837</xref>: 60–61, as <italic><tp:taxon-name><tp:taxon-name-part taxon-name-part-type="genus" reg="Ixora">Ixora</tp:taxon-name-part><tp:taxon-name-part taxon-name-part-type="species" reg="manila">manila</tp:taxon-name-part></tp:taxon-name></italic>), <xref ref-type="bibr" rid="B45">Endlicher (1838</xref>: 525–526, 545, on the latter page as <italic><tp:taxon-name><tp:taxon-name-part taxon-name-part-type="genus" reg="Epithinia">E.</tp:taxon-name-part><tp:taxon-name-part taxon-name-part-type="species" reg="malayana">malayana</tp:taxon-name-part></tp:taxon-name></italic>), <xref ref-type="bibr" rid="B72">Korthals (1851</xref>: 203–204), <xref ref-type="bibr" rid="B51">Griffith (1854a</xref>, <xref ref-type="bibr" rid="B52">b</xref>: 269–271, tab. 478, as <italic><tp:taxon-name><tp:taxon-name-part taxon-name-part-type="genus" reg="Epithinia">E.</tp:taxon-name-part><tp:taxon-name-part taxon-name-part-type="species" reg="malayana">malayana</tp:taxon-name-part></tp:taxon-name></italic>; 1854b: tab. 644A, is the same figure in different composition but named <italic><tp:taxon-name><tp:taxon-name-part taxon-name-part-type="genus" reg="Lumnitzera">Lumnitzera</tp:taxon-name-part><tp:taxon-name-part taxon-name-part-type="species" reg="pentandra">pentandra</tp:taxon-name-part></tp:taxon-name></italic>, the corresponding text accompanying the figure – 1854a: 684 – apparently describes the actual <italic><tp:taxon-name><tp:taxon-name-part taxon-name-part-type="genus" reg="Lumnitzera">Lumnitzera</tp:taxon-name-part></tp:taxon-name></italic>), <xref ref-type="bibr" rid="B54">Hasskarl (1855</xref>: 16–17), <xref ref-type="bibr" rid="B86">Miquel (1857</xref>: 238–239), <xref ref-type="bibr" rid="B50">Gray (1859</xref>: 307), <xref ref-type="bibr" rid="B15">Bentham and Mueller (1867</xref>: 417–418), <xref ref-type="bibr" rid="B14">Beddome (1874</xref>: 134-3, tab. 29, fig. 5), <xref ref-type="bibr" rid="B75">Kurz (1877</xref>: 4), <xref ref-type="bibr" rid="B60">Hooker (1880</xref>: 125), <xref ref-type="bibr" rid="B89">Naves and Fernández-Villar (1880</xref>: 109, tab. 277), <xref ref-type="bibr" rid="B125">Vidal (1883a</xref>, <xref ref-type="bibr" rid="B126">b</xref>: 29, tab. 57, fig. G, 1886: 154), <xref ref-type="bibr" rid="B120">Trimen (1894</xref>: 337), <xref ref-type="bibr" rid="B112">Schumann (1897</xref>: 80, fig. 29 B, C), <xref ref-type="bibr" rid="B11">Banks et al. (1901</xref>: 46, tab. 143), <xref ref-type="bibr" rid="B69">Koorders and Valeton (1902</xref>: 124–127), <xref ref-type="bibr" rid="B66">King and Gamble (1904</xref>: 227–228), <xref ref-type="bibr" rid="B44">Elmer (1906</xref>: 32), <xref ref-type="bibr" rid="B70">Koorders (1912</xref>: 258), <xref ref-type="bibr" rid="B71">Koorders and Valeton (1915</xref>: fig. 563), <xref ref-type="bibr" rid="B81">Merrill (1918</xref>: 364, <xref ref-type="bibr" rid="B84">1923b</xref>: 533), <xref ref-type="bibr" rid="B97">Pitard (1922–1924</xref>: 280–282, tab. 23, figs 5–8), <xref ref-type="bibr" rid="B106">Ridley (1923</xref>: 88–89), <xref ref-type="bibr" rid="B128">Watson (1928</xref>: 84–87, tab. 43), <xref ref-type="bibr" rid="B131">White (1929)</xref>, <xref ref-type="bibr" rid="B124">Valeton (1930</xref>: 303), <xref ref-type="bibr" rid="B40">Corner (1940</xref>: 559), <xref ref-type="bibr" rid="B56">Henderson (1950</xref>: 217–218, fig. 196), <xref ref-type="bibr" rid="B8">Bakhuizen van den Brink (1955</xref>: 101–102, <xref ref-type="bibr" rid="B9">1975</xref>: 34–35), <xref ref-type="bibr" rid="B7">Backer and Bakhuizen van den Brink (1965</xref>: 316), <xref ref-type="bibr" rid="B134">Wong (1988</xref>: 197), <xref ref-type="bibr" rid="B135">Wong (1989</xref>: 408), <xref ref-type="bibr" rid="B65">Keng (1990</xref>: 161), <xref ref-type="bibr" rid="B59">Hộ (1993</xref>: 206, fig. 7607), <xref ref-type="bibr" rid="B102">Puff and Rohrhofer (1993</xref>, richly illustrated), <xref ref-type="bibr" rid="B122">Turner (1995</xref>: 446), <xref ref-type="bibr" rid="B107">Ridsdale (1998</xref>: 235), <xref ref-type="bibr" rid="B78">Mabberley and Moore (1999</xref>: 122, pl. 70), <xref ref-type="bibr" rid="B10">Banerjee et al. (2002</xref>: 262), <xref ref-type="bibr" rid="B100">Puff et al. (2005</xref>: 82, pl. 3.1.19), <xref ref-type="bibr" rid="B116">Tao et al. (2011</xref>: 323) and <xref ref-type="bibr" rid="B137">Wong et al. (2019</xref>: 282–285, fig. 71).</p></sec></tp:treatment-sec><ref-list><ref id="B137"><mixed-citation xmlns:xlink="http://www.w3.org/1999/xlink" xlink:type="simple"><person-group><name name-style="western"><surname>Wong</surname><given-names>KM</given-names></name><name name-style="western"><surname>Turner</surname><given-names>IM</given-names></name><name name-style="western"><surname>Wang</surname><given-names>RJ</given-names></name><name name-style="western"><surname>Harwood</surname><given-names>R</given-names></name><name name-style="western"><surname>Seah</surname><given-names>WW</given-names></name><name name-style="western"><surname>Ng</surname><given-names>XY</given-names></name><name name-style="western"><surname>Lim</surname><given-names>RCJ</given-names></name><name name-style="western"><surname>Lua</surname><given-names>HK</given-names></name><name name-style="western"><surname>Mahyuni</surname><given-names>R</given-names></name></person-group> (<year>2019</year>) <source><tp:taxon-name><tp:taxon-name-part taxon-name-part-type="family">Rubiaceae</tp:taxon-name-part></tp:taxon-name>.</source><publisher-name>In: Middleton DJ</publisher-name>, <publisher-loc>Leong-Škorničková J, Lindsay S (Eds) Flora of Singapore (Vol. 13). Gentianales</publisher-loc>, <size units="page">358 pp</size>. <ext-link xlink:type="simple" ext-link-type="doi" xlink:href="10.26492/fos13.2019-01">https://doi.org/10.26492/fos13.2019-01</ext-link></mixed-citation></ref><ref id="B81"><mixed-citation xmlns:xlink="http://www.w3.org/1999/xlink" xlink:type="simple"><person-group><name name-style="western"><surname>Merrill</surname><given-names>ED</given-names></name></person-group> (<year>1918</year>) <source>Species Blancoanae: a critical revision of the Philippine species of plants described by Blanco and by Llanos. Department of Agriculture and Natural Resources. Bureau of Science Publication No.</source><publisher-name>12</publisher-name>, <publisher-loc>Manila</publisher-loc>, <size units="page">423 pp</size>. <ext-link xlink:type="simple" ext-link-type="doi" xlink:href="10.5962/bhl.title.2116">https://doi.org/10.5962/bhl.title.2116</ext-link></mixed-citation></ref><ref id="B34"><mixed-citation xmlns:xlink="http://www.w3.org/1999/xlink" xlink:type="simple"><person-group><name name-style="western"><surname>Chamisso</surname><given-names>LKA</given-names></name><name name-style="western"><surname>Schlechtendal</surname><given-names>DFL</given-names></name></person-group> (<year>1829a</year>) <article-title>De plantis in expeditione speculatoria Romanzoffiana observatis disserere pergunt. <tp:taxon-name><tp:taxon-name-part taxon-name-part-type="family">Rubiaceae</tp:taxon-name-part></tp:taxon-name>. Machaonia.–Tribus IV. <tp:taxon-name><tp:taxon-name-part taxon-name-part-type="family">Psychotriaceae</tp:taxon-name-part></tp:taxon-name>.</article-title><source>Linnaea</source><volume>4</volume>(<issue>1</issue>): <fpage>1</fpage>–<lpage>36</lpage>. <ext-link xlink:type="simple" ext-link-type="uri" xlink:href="https://biodiversitylibrary.org/page/95330">https://biodiversitylibrary.org/page/95330</ext-link></mixed-citation></ref><ref id="B30"><mixed-citation xmlns:xlink="http://www.w3.org/1999/xlink" xlink:type="simple"><person-group><name name-style="western"><surname>Chamisso</surname><given-names>LKA</given-names></name></person-group> (<year>1836a</year>) Reise um die Welt mit der Romanzoffischen Entdeckungs-Expedition in den Jahren 1815–1818 auf der Brigg Rurik, Cpt. Otto von Kotzebue. Erster Theil, Tagebuch. Adelbert von Chamisso’s Werke. Erster Band. Weidmann’sche Buchhandlung, Leipzig. <ext-link xlink:type="simple" ext-link-type="uri" xlink:href="http://resolver.sub.uni-goettingen.de/purl?PPN345209109">http://resolver.sub.uni-goettingen.de/purl?PPN345209109</ext-link></mixed-citation></ref><ref id="B31"><mixed-citation xmlns:xlink="http://www.w3.org/1999/xlink" xlink:type="simple"><person-group><name name-style="western"><surname>Chamisso</surname><given-names>LKA</given-names></name></person-group> (<year>1836b</year>) Reise um die Welt mit der Romanzoffischen Entdeckungs-Expedition in den Jahren 1815–1818 auf der Brigg Rurik, Cpt. Otto von Kotzebue. Zweiter Theil, Anhang. Bemerkungen und Ansichten. Adelbert von Chamisso’s Werke. Zweiter Band. Weidmann’sche Buchhandlung, Leipzig. <ext-link xlink:type="simple" ext-link-type="uri" xlink:href="http://resolver.sub.uni-goettingen.de/purl?PPN345209168">http://resolver.sub.uni-goettingen.de/purl?PPN345209168</ext-link></mixed-citation></ref><ref id="B73"><mixed-citation xmlns:xlink="http://www.w3.org/1999/xlink" xlink:type="simple"><person-group><name name-style="western"><surname>Kotzebue</surname><given-names>O</given-names></name></person-group> (<year>1821</year>) Entdeckungsreise in die Südsee und nach der Beringstraße zur Erforschung der nordöstlichen Durchfahrt. Unternommen in den Jahren 1815, 1816, 1817 und 1818 auf Kosten Sr. Erlaucht des Herrn Reichs-Kanzlers Grafen Rumanzoff auf dem Schiffe Rurick unter dem Befehl des Lieutenants der Russisch-Kaiserlichen Marine Otto von Kotzebue. Dritter Band. Enthält die Bemerkungen und Ansichten von dem Naturforscher der Expedition, Albert v. Chamisso, nebst Beiträgen von andern Gelehrten. Gebrüder Hoffmann, Weimar. <ext-link xlink:type="simple" ext-link-type="doi" xlink:href="10.5962/bhl.title.48463">https://doi.org/10.5962/bhl.title.48463</ext-link></mixed-citation></ref><ref id="B19"><mixed-citation xmlns:xlink="http://www.w3.org/1999/xlink" xlink:type="simple"><person-group><name name-style="western"><surname>Blanco</surname><given-names>M</given-names></name></person-group> (<year>1837</year>) Flora de Filipinas. Segun el Sistema Sexual de Linneo. En la Imprenta de Sto. Tomas por D. Candido Lopez, Manila. <ext-link xlink:type="simple" ext-link-type="uri" xlink:href="https://bibdigital.rjb.csic.es/idurl/1/9493">https://bibdigital.rjb.csic.es/idurl/1/9493</ext-link></mixed-citation></ref><ref id="B13"><mixed-citation xmlns:xlink="http://www.w3.org/1999/xlink" xlink:type="simple"><person-group><name name-style="western"><surname>Baumgartner</surname><given-names>J</given-names></name></person-group> (<year>1975</year>) Manila – Maynilad or Maynila? Philippine Quarterly of Culture and Society 3(1): 52–54. <ext-link xlink:type="simple" ext-link-type="uri" xlink:href="https://www.jstor.org/stable/29791188">https://www.jstor.org/stable/29791188</ext-link></mixed-citation></ref><ref id="B24"><mixed-citation xmlns:xlink="http://www.w3.org/1999/xlink" xlink:type="simple"><person-group><name name-style="western"><surname>Braun</surname><given-names>U</given-names></name><name name-style="western"><surname>Wittig</surname><given-names>A-K</given-names></name></person-group> (<year>2003</year>) <article-title>Typusmaterial des Herbariums der Martin-Luther-Universität Halle-Wittenberg (HAL) Teil 4: Taxa beschrieben von D.F.L. von Schlechtendal.</article-title><source><tp:taxon-name><tp:taxon-name-part taxon-name-part-type="genus">Schlechtendalia</tp:taxon-name-part></tp:taxon-name> (Halle)</source><volume>10</volume>: <fpage>15</fpage>–<lpage>65</lpage>. <ext-link xlink:type="simple" ext-link-type="uri" xlink:href="http://public.bibliothek.uni-halle.de/index.php/schlechtendalia/article/view/548">http://public.bibliothek.uni-halle.de/index.php/schlechtendalia/article/view/548</ext-link></mixed-citation></ref><ref id="B16"><mixed-citation xmlns:xlink="http://www.w3.org/1999/xlink" xlink:type="simple"><person-group><name name-style="western"><surname>Berger</surname><given-names>A</given-names></name></person-group> (<year>2018</year>) <article-title>Rediscovery of Chamisso’s type specimens of Hawaiian <italic><tp:taxon-name><tp:taxon-name-part taxon-name-part-type="genus">Psychotria</tp:taxon-name-part></tp:taxon-name></italic> (<tp:taxon-name><tp:taxon-name-part taxon-name-part-type="family">Rubiaceae</tp:taxon-name-part></tp:taxon-name>, <tp:taxon-name><tp:taxon-name-part taxon-name-part-type="tribe">Psychotrieae</tp:taxon-name-part></tp:taxon-name>) in the herbarium of the Natural History Museum, Vienna.</article-title><source>PhytoKeys</source><volume>114</volume>: <fpage>27</fpage>–<lpage>42</lpage>. <ext-link xlink:type="simple" ext-link-type="doi" xlink:href="10.3897/phytokeys.114.29426">https://doi.org/10.3897/phytokeys.114.29426</ext-link></mixed-citation></ref><ref id="B23"><mixed-citation xmlns:xlink="http://www.w3.org/1999/xlink" xlink:type="simple"><person-group><name name-style="western"><surname>Bräuchler</surname><given-names>C</given-names></name><name name-style="western"><surname>Schuster</surname><given-names>TM</given-names></name><name name-style="western"><surname>Vitek</surname><given-names>E</given-names></name><name name-style="western"><surname>Rainer</surname><given-names>H</given-names></name></person-group> (<year>2021</year>) <article-title>The Department of Botany at the Natural History Museum Vienna (Herbarium W)–history, status, and a best practice guideline for usage and requests. Annalen des Naturhistorischen Museums in Wien.</article-title><source>Serie B, für Botanik und Zoologie</source><volume>123</volume>: <fpage>297</fpage>–<lpage>322</lpage>. <ext-link xlink:type="simple" ext-link-type="uri" xlink:href="http://verlag.nhm-wien.ac.at/pdfs/123B_297322_Braeuchler.pdf">http://verlag.nhm-wien.ac.at/pdfs/123B_297322_Braeuchler.pdf</ext-link></mixed-citation></ref><ref id="B121"><mixed-citation xmlns:xlink="http://www.w3.org/1999/xlink" xlink:type="simple"><person-group><name name-style="western"><surname>Turland</surname><given-names>NJ</given-names></name><name name-style="western"><surname>Wiersema</surname><given-names>JH</given-names></name><name name-style="western"><surname>Barrie</surname><given-names>FR</given-names></name><name name-style="western"><surname>Greuter</surname><given-names>W</given-names></name><name name-style="western"><surname>Hawksworth</surname><given-names>DL</given-names></name><name name-style="western"><surname>Herendeen</surname><given-names>PS</given-names></name><name name-style="western"><surname>Knapp</surname><given-names>S</given-names></name><name name-style="western"><surname>Kusber</surname><given-names>W-H</given-names></name><name name-style="western"><surname>Li</surname><given-names>D-Z</given-names></name><name name-style="western"><surname>Marhold</surname><given-names>K</given-names></name><name name-style="western"><surname>May</surname><given-names>TW</given-names></name><name name-style="western"><surname>McNeill</surname><given-names>J</given-names></name><name name-style="western"><surname>Monro</surname><given-names>AM</given-names></name><name name-style="western"><surname>Prado</surname><given-names>J</given-names></name><name name-style="western"><surname>Price</surname><given-names>MJ</given-names></name><name name-style="western"><surname>Smith</surname><given-names>GF [Eds]</given-names></name></person-group> (<year>2018</year>) International Code of Nomenclature for <tp:taxon-name><tp:taxon-name-part taxon-name-part-type="order">Algae</tp:taxon-name-part></tp:taxon-name>, <tp:taxon-name><tp:taxon-name-part taxon-name-part-type="kingdom">Fungi</tp:taxon-name-part></tp:taxon-name>, and Plants (Shenzhen Code) Adopted by the Nineteenth International Botanical Congress Shenzhen, China, July 2017. Regnum Vegetabile 159. Koeltz Botanical Books, Glashütten. <ext-link xlink:type="simple" ext-link-type="doi" xlink:href="10.12705/Code.2018">https://doi.org/10.12705/Code.2018</ext-link></mixed-citation></ref><ref id="B20"><mixed-citation xmlns:xlink="http://www.w3.org/1999/xlink" xlink:type="simple"><person-group><name name-style="western"><surname>Blanco</surname><given-names>M</given-names></name></person-group> (<year>1845</year>) Flora de Filipinas, Segun el Sistema Sexual de Linneo. Segunda Impresion, Corregida y Aumentada. Imprenta de D. Miguel Sanchez, Manila. <ext-link xlink:type="simple" ext-link-type="uri" xlink:href="https://books.google.at/books?hl=de%26lr=%26id=Zzk-AQAAMAAJ">https://books.google.at/books?hl=de&amp;lr=&amp;id=Zzk-AQAAMAAJ</ext-link></mixed-citation></ref><ref id="B21"><mixed-citation xmlns:xlink="http://www.w3.org/1999/xlink" xlink:type="simple"><person-group><name name-style="western"><surname>Blanco</surname><given-names>M</given-names></name></person-group> (<year>1877</year>) Flora de Filipinas por el P. Fr. Manuel Blanco Agustino Calzado Adicionada con el Manuscrito Inédito del P. Fr. Ignacio Mercado las Obras de P. Fr. Antonio Llanos y de un Apéndice con Todas las Nuevas Investigaciones Botanicas Referentes al Archipiélago Filipino. Gran Edicion hecha a expensas de la Provincia de agustinos calzados de Filipinas bajo la direccion cientifica del P. Fr. Andrés Naves (Vol. 1). Establecimiento Tipografico de Plana y C.a., Manila. <ext-link xlink:type="simple" ext-link-type="uri" xlink:href="https://www.biodiversitylibrary.org/item/277741">https://www.biodiversitylibrary.org/item/277741</ext-link></mixed-citation></ref><ref id="B89"><mixed-citation xmlns:xlink="http://www.w3.org/1999/xlink" xlink:type="simple"><person-group><name name-style="western"><surname>Naves</surname><given-names>A</given-names></name><name name-style="western"><surname>Fernández-Villar</surname><given-names>C</given-names></name></person-group> (<year>1880</year>) Novissima appendix ad floram Philippinarum R. P. Fr. Emanuëlis Blanco seu enumeratio contracta plantarum Philippinarum hucusque cognitarum cum synonymis PP. Blanco, Llanos, Mercado et aliorum auctorum. In: Blanco FM (Ed.) Flora de Filipinas ed. 3(4). Apud Plana et Socios, Typographos et Bibliopolas, Manila. <ext-link xlink:type="simple" ext-link-type="uri" xlink:href="https://www.biodiversitylibrary.org/item/279871">https://www.biodiversitylibrary.org/item/279871</ext-link></mixed-citation></ref><ref id="B91"><mixed-citation xmlns:xlink="http://www.w3.org/1999/xlink" xlink:type="simple"><person-group><name name-style="western"><surname>Nicolson</surname><given-names>DH</given-names></name><name name-style="western"><surname>Arculus</surname><given-names>D</given-names></name></person-group> (<year>2001</year>) <article-title>Candidates for neotypification of Blanco’s names of Philippine plants: Specimens in the US National Herbarium.</article-title><source>Taxon</source><volume>50</volume>(<issue>3</issue>): <fpage>947</fpage>–<lpage>954</lpage>. <ext-link xlink:type="simple" ext-link-type="doi" xlink:href="10.1002/j.1996-8175.2001.tb04001.x">https://doi.org/10.1002/j.1996-8175.2001.tb04001.x</ext-link></mixed-citation></ref><ref id="B46"><mixed-citation xmlns:xlink="http://www.w3.org/1999/xlink" xlink:type="simple"><person-group><name name-style="western"><surname>Gaertner</surname><given-names>CF</given-names></name></person-group> (<year>1806</year>) Supplementum carpologiae seu continuati operis Josephi Gaertner de fructibus et seminibus plantarum. Voluminis tertii, centuria prima. Sumtibus Carol. Frid. Enoch Richter, Bibliopolae Lipsiensis, 57–128. <ext-link xlink:type="simple" ext-link-type="doi" xlink:href="10.5962/bhl.title.59684">https://doi.org/10.5962/bhl.title.59684</ext-link></mixed-citation></ref><ref id="B47"><mixed-citation xmlns:xlink="http://www.w3.org/1999/xlink" xlink:type="simple"><person-group><name name-style="western"><surname>Gaertner</surname><given-names>J</given-names></name></person-group> (<year>1788</year>) De fructibus et seminibus plantarum. Accedunt seminum centuriae quinque priores cum tabulis aeneis LXXIX. Typis Academiae <tp:taxon-name><tp:taxon-name-part taxon-name-part-type="subfamily">Carolinae</tp:taxon-name-part></tp:taxon-name>, Stutgardiae. <ext-link xlink:type="simple" ext-link-type="doi" xlink:href="10.5962/bhl.title.53838">https://doi.org/10.5962/bhl.title.53838</ext-link></mixed-citation></ref><ref id="B48"><mixed-citation xmlns:xlink="http://www.w3.org/1999/xlink" xlink:type="simple"><person-group><name name-style="western"><surname>Gaertner</surname><given-names>J</given-names></name></person-group> (<year>1790–1792</year>) De fructibus et seminibus plantarum volumen alterum. Continens seminum centuriaa quinque posteriores cum tabulis aeneis CI. Typis Guilielmi Henrici Schrammii, Tubingae. <ext-link xlink:type="simple" ext-link-type="doi" xlink:href="10.5962/bhl.title.53838">https://doi.org/10.5962/bhl.title.53838</ext-link></mixed-citation></ref><ref id="B42"><mixed-citation xmlns:xlink="http://www.w3.org/1999/xlink" xlink:type="simple"><person-group><name name-style="western"><surname>Deleuze</surname><given-names>JPF</given-names></name></person-group> (<year>1805</year>) Über das Leben und die Werke Gärtners und Hedwig’s: aus den französischen Annalen des Museums der Naturgeschichte übersetzt. F. W. Metzler, Stuttgart. <ext-link xlink:type="simple" ext-link-type="uri" xlink:href="https://books.google.at/books?id=Qvo5AAAAcAAJ">https://books.google.at/books?id=Qvo5AAAAcAAJ</ext-link></mixed-citation></ref><ref id="B115"><mixed-citation xmlns:xlink="http://www.w3.org/1999/xlink" xlink:type="simple"><person-group><name name-style="western"><surname>Stafleu</surname><given-names>FA</given-names></name></person-group> (<year>1969</year>) <article-title>Joseph Gaertner and his carpologia.</article-title><source>Acta Botanica Neerlandica</source><volume>18</volume>(<issue>1</issue>): <fpage>216</fpage>–<lpage>223</lpage>. <ext-link xlink:type="simple" ext-link-type="doi" xlink:href="10.1111/j.1438-8677.1969.tb00586.x">https://doi.org/10.1111/j.1438-8677.1969.tb00586.x</ext-link></mixed-citation></ref><ref id="B79"><mixed-citation xmlns:xlink="http://www.w3.org/1999/xlink" xlink:type="simple"><person-group><name name-style="western"><surname>Marshall</surname><given-names>JB</given-names></name></person-group> (<year>1978</year>) <article-title>The handwriting of Joseph Banks, his scientific staff and amanuenses. Bulletin of the British Museum (Natural History).</article-title><source>Botany</source><volume>6</volume>(<issue>1</issue>): <fpage>1</fpage>–<lpage>85</lpage>.</mixed-citation></ref><ref id="B55"><mixed-citation xmlns:xlink="http://www.w3.org/1999/xlink" xlink:type="simple"><person-group><name name-style="western"><surname>Hawkesworth</surname><given-names>J</given-names></name><name name-style="western"><surname>Byron</surname><given-names>J</given-names></name><name name-style="western"><surname>Wallis</surname><given-names>S</given-names></name><name name-style="western"><surname>Carteret</surname><given-names>P</given-names></name><name name-style="western"><surname>Cook</surname><given-names>J</given-names></name><name name-style="western"><surname>Banks</surname><given-names>J</given-names></name></person-group> (<year>1773</year>) An Account of the Voyages Undertaken by Order of his Present Majesty for Making Discoveries in the Southern Hemisphere, and Successively Performed by Commodore Byron, Captain Wallis, Captain Carteret and Captain Cook, in the Dolphin, the Swallow and the Endeavour: Drawn up from the Journals which were Kept by the Several Commanders, and from the Papers of Joseph Banks, Esq.; by John Hawkesworth, LL.D. In three volumes. Illustrated with cuts, and a great variety of charts and maps relative to countries now first discovered, or hitherto but imperfectly known (Vol. III). Printed for W. Strahan; and T. Cadell in the Strand, London. <ext-link xlink:type="simple" ext-link-type="uri" xlink:href="https://www.biodiversitylibrary.org/item/303535">https://www.biodiversitylibrary.org/item/303535</ext-link></mixed-citation></ref><ref id="B94"><mixed-citation xmlns:xlink="http://www.w3.org/1999/xlink" xlink:type="simple"><person-group><name name-style="western"><surname>Parkinson</surname><given-names>S</given-names></name></person-group> (<year>1773</year>) A Journal of a Voyage to the South Seas in his Majesty’s Ship, the Endeavour. Faithfully Transcribed from the Papers of the Late Sydney Parkinson, Draughtsman to Joseph Banks, Esq. on His Late Expedition, with Dr. Solander, Round the World. Embellished with Views and Designs, Delineated by the Author, and Engraved by Capital Artists. Printed for Stanfield Parkinson, the editor, London. <ext-link xlink:type="simple" ext-link-type="uri" xlink:href="https://wellcomecollection.org/works/avhtumqu">https://wellcomecollection.org/works/avhtumqu</ext-link></mixed-citation></ref><ref id="B39"><mixed-citation xmlns:xlink="http://www.w3.org/1999/xlink" xlink:type="simple"><person-group><name name-style="western"><surname>Cook</surname><given-names>J</given-names></name></person-group> (<year>1893</year>) Captain Cook’s journal during the first voyage round the world made in H.M. Bark “Endeavour” 1768–71. A literal transcription of the original MSS. With notes and introduction edited by captain W. J. L. Wharton, R.N., F.R.S., Hydrographer of the admiralty. Illustrated by maps and facsimiles. Elliot Stock, London. <ext-link xlink:type="simple" ext-link-type="uri" xlink:href="https://books.google.at/books?id=VM45AQAAMAAJ">https://books.google.at/books?id=VM45AQAAMAAJ</ext-link></mixed-citation></ref><ref id="B61"><mixed-citation xmlns:xlink="http://www.w3.org/1999/xlink" xlink:type="simple"><person-group><name name-style="western"><surname>Hooker</surname><given-names>JD</given-names></name></person-group> (<year>1896</year>) Journal of the Right Hon. Sir Joseph Banks during Captain Cook’s first voyage in H.M.S. Endeavour in 1768–71 to Terra del Fuego, Otahite, New Zealand, Australia, the Dutch East Indies, etc. Macmillan and Co., Ltd., London. <ext-link xlink:type="simple" ext-link-type="doi" xlink:href="10.5962/bhl.title.56795">https://doi.org/10.5962/bhl.title.56795</ext-link></mixed-citation></ref><ref id="B67"><mixed-citation xmlns:xlink="http://www.w3.org/1999/xlink" xlink:type="simple"><person-group><name name-style="western"><surname>King</surname><given-names>J</given-names></name></person-group> (<year>1784</year>) A voyage to the Pacific ocean. Undertaken, by the command of His Majesty, for making discoveries in the Northern hemisphere, to determine the position and extent of the west side of North America; its distance from Asia; and the practicability of a northern passage to Europe. Performed under the direction of Captains Cook, Clerke, and Gore, in his Majesty’s Ships the Resolution and Discovery. In the years 1776, 1777, 1778, 1779, and 1780. In Three Volumes. Vol. I and II written by James Cook, F.R.S. Vol. III by Captain James King, LL.D. and F.R.S. Printed by W. and A. Strahan, London. <ext-link xlink:type="simple" ext-link-type="doi" xlink:href="10.5962/bhl.title.6762">https://doi.org/10.5962/bhl.title.6762</ext-link></mixed-citation></ref><ref id="B11"><mixed-citation xmlns:xlink="http://www.w3.org/1999/xlink" xlink:type="simple"><person-group><name name-style="western"><surname>Banks</surname><given-names>J</given-names></name><name name-style="western"><surname>Britten</surname><given-names>J</given-names></name><name name-style="western"><surname>Solander</surname><given-names>D</given-names></name></person-group> (<year>1901</year>) Illustrations of Australian Plants Collected in 1770 During Captain Cook’s Voyage Round the World in H.M.S. Endeavour in 1768–71. By the Right Hon. Sir Joseph Banks, Bart., K.B., P.R.S., and Dr. Daniel Solander, F.R.S. With Determinations by James Britten, F.L.S. Australian Plants.–Part II. Printed by Order of the Trustees of the British Museum, London. <ext-link xlink:type="simple" ext-link-type="doi" xlink:href="10.5962/bhl.title.9539">https://doi.org/10.5962/bhl.title.9539</ext-link></mixed-citation></ref><ref id="B78"><mixed-citation xmlns:xlink="http://www.w3.org/1999/xlink" xlink:type="simple"><person-group><name name-style="western"><surname>Mabberley</surname><given-names>DJ</given-names></name><name name-style="western"><surname>Moore</surname><given-names>DT</given-names></name></person-group> (<year>1999</year>) <article-title>Catalogue of the holdings in The Natural History Museum (London) of the Australian botanical drawings of Ferdinand Bauer (1760–1826) and cognate materials relating to the <italic><tp:taxon-name><tp:taxon-name-part taxon-name-part-type="genus">Investigator</tp:taxon-name-part></tp:taxon-name></italic> voyage of 1801–1805.</article-title><source>Bulletin of the Natural History Museum Botany Series</source><volume>29</volume>(<issue>2</issue>): <fpage>81</fpage>–<lpage>226</lpage>. <ext-link xlink:type="simple" ext-link-type="uri" xlink:href="https://www.biodiversitylibrary.org/page/41129993">https://www.biodiversitylibrary.org/page/41129993</ext-link></mixed-citation></ref><ref id="B53"><mixed-citation xmlns:xlink="http://www.w3.org/1999/xlink" xlink:type="simple"><person-group><name name-style="western"><surname>Groeninckx</surname><given-names>I</given-names></name><name name-style="western"><surname>Dessein</surname><given-names>S</given-names></name><name name-style="western"><surname>Ochoterena</surname><given-names>H</given-names></name><name name-style="western"><surname>Persson</surname><given-names>C</given-names></name><name name-style="western"><surname>Motley</surname><given-names>TJ</given-names></name><name name-style="western"><surname>Kårehed</surname><given-names>J</given-names></name><name name-style="western"><surname>Bremer</surname><given-names>B</given-names></name><name name-style="western"><surname>Huysmans</surname><given-names>S</given-names></name><name name-style="western"><surname>Smets</surname><given-names>E</given-names></name></person-group> (<year>2009</year>) <article-title>Phylogeny of the herbaceous tribe <tp:taxon-name><tp:taxon-name-part taxon-name-part-type="tribe">Spermacoceae</tp:taxon-name-part></tp:taxon-name> (<tp:taxon-name><tp:taxon-name-part taxon-name-part-type="family">Rubiaceae</tp:taxon-name-part></tp:taxon-name>) based on plastid DNA Data.</article-title><source>Annals of the Missouri Botanical Garden</source><volume>96</volume>(<issue>1</issue>): <fpage>109</fpage>–<lpage>132</lpage>. <ext-link xlink:type="simple" ext-link-type="doi" xlink:href="10.3417/2006201">https://doi.org/10.3417/2006201</ext-link></mixed-citation></ref><ref id="B99"><mixed-citation xmlns:xlink="http://www.w3.org/1999/xlink" xlink:type="simple"><person-group><name name-style="western"><surname>Puff</surname><given-names>C</given-names></name></person-group> (<year>1986</year>) <article-title><italic><tp:taxon-name><tp:taxon-name-part taxon-name-part-type="genus">Phylohydrax</tp:taxon-name-part></tp:taxon-name></italic> (<tp:taxon-name><tp:taxon-name-part taxon-name-part-type="family">Rubiaceae</tp:taxon-name-part></tp:taxon-name>-<tp:taxon-name><tp:taxon-name-part taxon-name-part-type="tribe">Spermacoceae</tp:taxon-name-part></tp:taxon-name>) – a new genus to accommodate the African and Madagascan “<italic><tp:taxon-name><tp:taxon-name-part taxon-name-part-type="genus">Hydrophylax</tp:taxon-name-part></tp:taxon-name></italic>” species.</article-title><source>Plant Systematics and Evolution</source><volume>154</volume>(<issue>3–4</issue>): <fpage>343</fpage>–<lpage>366</lpage>. <ext-link xlink:type="simple" ext-link-type="doi" xlink:href="10.1007/BF00990132">https://doi.org/10.1007/BF00990132</ext-link></mixed-citation></ref><ref id="B101"><mixed-citation xmlns:xlink="http://www.w3.org/1999/xlink" xlink:type="simple"><person-group><name name-style="western"><surname>Puff</surname><given-names>C</given-names></name><name name-style="western"><surname>Chayamarit</surname><given-names>K</given-names></name><name name-style="western"><surname>Chamchumroon</surname><given-names>V</given-names></name><name name-style="western"><surname>Esser</surname><given-names>H-J</given-names></name></person-group> (<year>2021</year>) <article-title><tp:taxon-name><tp:taxon-name-part taxon-name-part-type="family">Rubiaceae</tp:taxon-name-part></tp:taxon-name> (Genera 1–45). Bangkok: The Forest Herbarium, Department of National Parks, Wildlife and Plant Conservation.</article-title><source>Flora of Thailand</source><volume>15</volume>(<issue>1</issue>): <fpage>1</fpage>–<lpage>235</lpage>.</mixed-citation></ref><ref id="B63"><mixed-citation xmlns:xlink="http://www.w3.org/1999/xlink" xlink:type="simple"><person-group><name name-style="western"><surname>Jack</surname><given-names>W</given-names></name></person-group> (<year>1820</year>) <article-title>Descriptions of Malayan plants. No. 2. Malayan Misc.</article-title><volume>1</volume>(<issue>5</issue>): <fpage>1</fpage>–<lpage>49</lpage>. <ext-link xlink:type="simple" ext-link-type="uri" xlink:href="https://books.google.at/books?id=vxYIAAAAQAAJ">https://books.google.at/books?id=vxYIAAAAQAAJ</ext-link></mixed-citation></ref><ref id="B72"><mixed-citation xmlns:xlink="http://www.w3.org/1999/xlink" xlink:type="simple"><person-group><name name-style="western"><surname>Korthals</surname><given-names>PW</given-names></name></person-group> (<year>1851</year>) <article-title>Overzigt der Rubiaceën van de Nederlandsch-Oostindische Kolonien.</article-title><source>Nederlandsch Kruidkundige Archief</source><volume>2</volume>(<issue>2</issue>): <fpage>145</fpage>–<lpage>269</lpage>. <ext-link xlink:type="simple" ext-link-type="uri" xlink:href="https://www.biodiversitylibrary.org/item/107156#page/445">https://www.biodiversitylibrary.org/item/107156#page/445</ext-link></mixed-citation></ref><ref id="B86"><mixed-citation xmlns:xlink="http://www.w3.org/1999/xlink" xlink:type="simple"><person-group><name name-style="western"><surname>Miquel</surname><given-names>FAW</given-names></name></person-group> (<year>1857</year>) Flora van Nederlandsch Indië. Tweede Deel. Amsterdam: C. G. van der Post. Utrecht: C. Van der Post Jr. Leipzig: bij Fried. Fleischer. <ext-link xlink:type="simple" ext-link-type="doi" xlink:href="10.5962/bhl.title.93">https://doi.org/10.5962/bhl.title.93</ext-link></mixed-citation></ref><ref id="B50"><mixed-citation xmlns:xlink="http://www.w3.org/1999/xlink" xlink:type="simple"><person-group><name name-style="western"><surname>Gray</surname><given-names>A</given-names></name></person-group> (<year>1859</year>) <article-title>Notes upon some <tp:taxon-name><tp:taxon-name-part taxon-name-part-type="family">Rubiaceae</tp:taxon-name-part></tp:taxon-name>, collected in the South Sea Exploring Expedition under Captain Wilkes.</article-title><source>Proceedings of the American Academy of Arts and Sciences</source><volume>4</volume>: <fpage>306</fpage>–<lpage>318</lpage>. <ext-link xlink:type="simple" ext-link-type="uri" xlink:href="https://www.biodiversitylibrary.org/item/22142#page/314">https://www.biodiversitylibrary.org/item/22142#page/314</ext-link></mixed-citation></ref><ref id="B14"><mixed-citation xmlns:xlink="http://www.w3.org/1999/xlink" xlink:type="simple"><person-group><name name-style="western"><surname>Beddome</surname><given-names>RH</given-names></name></person-group> (<year>1874</year>) The forester’s manual of botany for southern India. With plates I to XXIX. Containing analysis of genera, and outlines of botany. With index of terms and glossary by Col. Beddome, conservator of forests. Flora Sylvatica for Southern India. Printed by Gantz Brothers, Madras. <ext-link xlink:type="simple" ext-link-type="uri" xlink:href="https://archive.org/details/dli.csl.8822">https://archive.org/details/dli.csl.8822</ext-link></mixed-citation></ref><ref id="B43"><mixed-citation xmlns:xlink="http://www.w3.org/1999/xlink" xlink:type="simple"><person-group><name name-style="western"><surname>Drake del Castillo</surname><given-names>E</given-names></name></person-group> (<year>1895</year>) <article-title>Contribution a la Flore du Tonkin. Enumeration des Rubiacees trouvees au Tonkin par M. Balansa en 1885–89 (Suite et fin.).</article-title><source>Journal de Botanique</source><volume>9</volume>: <fpage>234</fpage>–<lpage>241</lpage>. <ext-link xlink:type="simple" ext-link-type="uri" xlink:href="https://www.biodiversitylibrary.org/page/8855294#page/244">https://www.biodiversitylibrary.org/page/8855294#page/244</ext-link></mixed-citation></ref><ref id="B22"><mixed-citation xmlns:xlink="http://www.w3.org/1999/xlink" xlink:type="simple"><person-group><name name-style="western"><surname>Blume</surname><given-names>CL</given-names></name></person-group> (<year>1826–1827</year>) Bijdragen tot de Flora van Nederlandsch Indië. 16de Stuk. Lands Drukkerij, Batavia. <ext-link xlink:type="simple" ext-link-type="doi" xlink:href="10.5962/bhl.title.395">https://doi.org/10.5962/bhl.title.395</ext-link></mixed-citation></ref><ref id="B41"><mixed-citation xmlns:xlink="http://www.w3.org/1999/xlink" xlink:type="simple"><person-group><name name-style="western"><surname>de Candolle</surname><given-names>AP</given-names></name></person-group> (<year>1830</year>) Ordo XCVIII. <tp:taxon-name><tp:taxon-name-part taxon-name-part-type="family">Rubiaceae</tp:taxon-name-part></tp:taxon-name>. <tp:taxon-name><tp:taxon-name-part taxon-name-part-type="genus">Prodromus</tp:taxon-name-part></tp:taxon-name> systematis naturalis regni vegetabilis. Pars quarta. Treuttel et Würtz, Paris, 341–622. <ext-link xlink:type="simple" ext-link-type="uri" xlink:href="https://www.biodiversitylibrary.org/item/7153#page/346">https://www.biodiversitylibrary.org/item/7153#page/346</ext-link></mixed-citation></ref><ref id="B105"><mixed-citation xmlns:xlink="http://www.w3.org/1999/xlink" xlink:type="simple"><person-group><name name-style="western"><surname>Richard</surname><given-names>A</given-names></name></person-group> (<year>1830</year>) Mémoire sur la famille des Rubiacées, contenant les caractères des genres de cette famille et d’un grand nombre d’espèces nouvelles. Imprimerie de J. Tastu, Paris. <ext-link xlink:type="simple" ext-link-type="uri" xlink:href="https://books.google.at/books?id=CtMaAAAAYAAJ">https://books.google.at/books?id=CtMaAAAAYAAJ</ext-link></mixed-citation></ref><ref id="B132"><mixed-citation xmlns:xlink="http://www.w3.org/1999/xlink" xlink:type="simple"><person-group><name name-style="western"><surname>Wight</surname><given-names>R</given-names></name><name name-style="western"><surname>Arnott</surname><given-names>GAW</given-names></name></person-group> (<year>1834</year>) <tp:taxon-name><tp:taxon-name-part taxon-name-part-type="genus">Prodromus</tp:taxon-name-part></tp:taxon-name> florae peninsulae indiae orientalis: Containing abridged descriptions of the plants found in the peninsula of British India, arranged according to the natural system (Vol. I). Parbury, Allen &amp; Co., London. <ext-link xlink:type="simple" ext-link-type="doi" xlink:href="10.5962/bhl.title.252">https://doi.org/10.5962/bhl.title.252</ext-link></mixed-citation></ref><ref id="B45"><mixed-citation xmlns:xlink="http://www.w3.org/1999/xlink" xlink:type="simple"><person-group><name name-style="western"><surname>Endlicher</surname><given-names>SL</given-names></name></person-group> (<year>1838</year>) Genera Plantarum Secundum Ordines Naturales Disposita. Apud Fr. Beck Universitatis Bibliopolam, Vindobonae. <ext-link xlink:type="simple" ext-link-type="doi" xlink:href="10.5962/bhl.title.728">https://doi.org/10.5962/bhl.title.728</ext-link></mixed-citation></ref><ref id="B51"><mixed-citation xmlns:xlink="http://www.w3.org/1999/xlink" xlink:type="simple"><person-group><name name-style="western"><surname>Griffith</surname><given-names>W</given-names></name></person-group> (<year>1854a</year>) Posthumous papers bequeathed to the honorable the East India company, and printed by order of the government of Bengal. Notulae ad plantas asiaticas. Part IV. Dicotyledonous plants. Arranged by John M’Clelland. Printed by Charles A. Serrao, Calcutta. <ext-link xlink:type="simple" ext-link-type="uri" xlink:href="https://www.biodiversitylibrary.org/item/42870">https://www.biodiversitylibrary.org/item/42870</ext-link></mixed-citation></ref><ref id="B52"><mixed-citation xmlns:xlink="http://www.w3.org/1999/xlink" xlink:type="simple"><person-group><name name-style="western"><surname>Griffith</surname><given-names>W</given-names></name></person-group> (<year>1854b</year>) Posthumous papers, bequeathed to the honorable the East India company, and printed by order of the government of Bengal. Icones plantarum asiaticarum. Part IV. Dicotyledonous plants. Arranged by John M’Clelland. Printed by A. B. Coshan, Calcutta. <ext-link xlink:type="simple" ext-link-type="uri" xlink:href="https://www.biodiversitylibrary.org/item/132442">https://www.biodiversitylibrary.org/item/132442</ext-link></mixed-citation></ref><ref id="B54"><mixed-citation xmlns:xlink="http://www.w3.org/1999/xlink" xlink:type="simple"><person-group><name name-style="western"><surname>Hasskarl</surname><given-names>JK</given-names></name></person-group> (<year>1855</year>) Retzia Sive Observationes Botanicae, Quas in Primis in Horto Botanico Bogoriensi Mensibus Februario ad Julium 1855. Pugillus primus. Typis Lange &amp; Co., Bataviae. <ext-link xlink:type="simple" ext-link-type="uri" xlink:href="https://books.google.at/books?id=YgT1pw7f2-UC">https://books.google.at/books?id=YgT1pw7f2-UC</ext-link></mixed-citation></ref><ref id="B15"><mixed-citation xmlns:xlink="http://www.w3.org/1999/xlink" xlink:type="simple"><person-group><name name-style="western"><surname>Bentham</surname><given-names>G</given-names></name><name name-style="western"><surname>Mueller</surname><given-names>F</given-names></name></person-group> (<year>1867</year>) Flora Australiensis: A Description of the Plants of the Australian Territory (Vol. III). <tp:taxon-name><tp:taxon-name-part taxon-name-part-type="family">Myrtaceae</tp:taxon-name-part></tp:taxon-name> to <tp:taxon-name><tp:taxon-name-part taxon-name-part-type="family">Compositae</tp:taxon-name-part></tp:taxon-name>. Lovell Reeve &amp; Co., London. <ext-link xlink:type="simple" ext-link-type="uri" xlink:href="https://www.biodiversitylibrary.org/item/41807">https://www.biodiversitylibrary.org/item/41807</ext-link></mixed-citation></ref><ref id="B75"><mixed-citation xmlns:xlink="http://www.w3.org/1999/xlink" xlink:type="simple"><person-group><name name-style="western"><surname>Kurz</surname><given-names>S</given-names></name></person-group> (<year>1877</year>) Forest Flora of British Burma (Vol. II). <tp:taxon-name><tp:taxon-name-part taxon-name-part-type="family">Caprifoliaceae</tp:taxon-name-part></tp:taxon-name> to Filices. Office of the superintendent of government printing, Calcutta. <ext-link xlink:type="simple" ext-link-type="doi" xlink:href="10.5962/bhl.title.52413">https://doi.org/10.5962/bhl.title.52413</ext-link></mixed-citation></ref><ref id="B60"><mixed-citation xmlns:xlink="http://www.w3.org/1999/xlink" xlink:type="simple"><person-group><name name-style="western"><surname>Hooker</surname><given-names>JD</given-names></name></person-group> (<year>1880</year>) The Flora of British India (Vol. III). <tp:taxon-name><tp:taxon-name-part taxon-name-part-type="family">Caprifoliaceae</tp:taxon-name-part></tp:taxon-name> to <tp:taxon-name><tp:taxon-name-part taxon-name-part-type="family">Apocynaceae</tp:taxon-name-part></tp:taxon-name>. Part VIII. L. Reeve &amp; Co, London. <ext-link xlink:type="simple" ext-link-type="uri" xlink:href="https://www.biodiversitylibrary.org/item/13816">https://www.biodiversitylibrary.org/item/13816</ext-link></mixed-citation></ref><ref id="B125"><mixed-citation xmlns:xlink="http://www.w3.org/1999/xlink" xlink:type="simple"><person-group><name name-style="western"><surname>Vidal</surname><given-names>S</given-names></name></person-group> (<year>1883a</year>) Sinopsis de Familias y Generos de Plantas Leñosas de Filipinas, Introduccion á la Flora Forestal del Archipiélago Filipino. Texto. Establecimiento Tipo-litográfico de Chofré y Ca, Manila. <ext-link xlink:type="simple" ext-link-type="uri" xlink:href="https://bibdigital.rjb.csic.es/idurl/1/9653">https://bibdigital.rjb.csic.es/idurl/1/9653</ext-link></mixed-citation></ref><ref id="B126"><mixed-citation xmlns:xlink="http://www.w3.org/1999/xlink" xlink:type="simple"><person-group><name name-style="western"><surname>Vidal</surname><given-names>S</given-names></name></person-group> (<year>1883b</year>) Sinopsis de Familias y Generos de Plantas Leñosas de Filipinas, Introduccion á la Flora Forestal del Archipiélago Filipino. Atlas. Establecimiento Tipo-litográfico de Chofré y Ca, Manila. <ext-link xlink:type="simple" ext-link-type="uri" xlink:href="https://bibdigital.rjb.csic.es/idurl/1/9654">https://bibdigital.rjb.csic.es/idurl/1/9654</ext-link></mixed-citation></ref><ref id="B120"><mixed-citation xmlns:xlink="http://www.w3.org/1999/xlink" xlink:type="simple"><person-group><name name-style="western"><surname>Trimen</surname><given-names>H</given-names></name></person-group> (<year>1894</year>) A Hand-Book to the Flora of Ceylon Containing Descriptions of all the Species of Flowering Plants Indigenous to the Island, and Notes to their History and Distribution, and Uses. Part II. <tp:taxon-name><tp:taxon-name-part taxon-name-part-type="family">Connaraceae</tp:taxon-name-part></tp:taxon-name>–<tp:taxon-name><tp:taxon-name-part taxon-name-part-type="family">Rubiaceae</tp:taxon-name-part></tp:taxon-name>. Dulau &amp; Co., London. <ext-link xlink:type="simple" ext-link-type="doi" xlink:href="10.5962/bhl.title.10864">https://doi.org/10.5962/bhl.title.10864</ext-link></mixed-citation></ref><ref id="B112"><mixed-citation xmlns:xlink="http://www.w3.org/1999/xlink" xlink:type="simple"><person-group><name name-style="western"><surname>Schumann</surname><given-names>K</given-names></name></person-group> (<year>1897</year>) <source><tp:taxon-name><tp:taxon-name-part taxon-name-part-type="family">Rubiaceae</tp:taxon-name-part></tp:taxon-name>. In: Engler A, Prantl K (Eds) Die Natürlichen Pflanzenfamilien nebst ihren Gattungen und wichtigeren Arten, insbesondere den Nutzpflanzen, unter Mitwirkung zahlreicher hervorragender Fachgelehrten begründet von A. Engler und K. Prantl fortgesetzt von A. Engler, ord. Professor der Botanik und Direktor des botan. Gartens in Berlin. IV. Teil Abteilung 4 und 5.</source><publisher-name>Verlag von Wilhelm Engelmann</publisher-name>, <publisher-loc>Leipzig</publisher-loc>, <size units="page">156 pp</size>. <ext-link xlink:type="simple" ext-link-type="uri" xlink:href="https://www.biodiversitylibrary.org/item/100167">https://www.biodiversitylibrary.org/item/100167</ext-link></mixed-citation></ref><ref id="B69"><mixed-citation xmlns:xlink="http://www.w3.org/1999/xlink" xlink:type="simple"><person-group><name name-style="western"><surname>Koorders</surname><given-names>SF</given-names></name><name name-style="western"><surname>Valeton</surname><given-names>T</given-names></name></person-group> (<year>1902</year>) Bijdrage no. 8 tot de Kennis der Boomsoorten op Java. Additamenta ad cognitionem Florae arboreae Javanicae auctoribus S. H. Koorders et Th. Valeton Pars VIII. G. Kolff &amp; Co., Batavia. <ext-link xlink:type="simple" ext-link-type="uri" xlink:href="https://www.biodiversitylibrary.org/item/196515">https://www.biodiversitylibrary.org/item/196515</ext-link></mixed-citation></ref><ref id="B66"><mixed-citation xmlns:xlink="http://www.w3.org/1999/xlink" xlink:type="simple"><person-group><name name-style="western"><surname>King</surname><given-names>G</given-names></name><name name-style="western"><surname>Gamble</surname><given-names>JS</given-names></name></person-group> (<year>1904</year>) <article-title>Materials for a flora of the Malayan Peninsula. (no. 14). Journal of the Asiatic Society of Bengal. Part 2.</article-title><source>Natural History</source><volume>72</volume>(<issue>2</issue>): <fpage>111</fpage>–<lpage>229</lpage>. <ext-link xlink:type="simple" ext-link-type="uri" xlink:href="https://www.biodiversitylibrary.org/item/110113#page/137">https://www.biodiversitylibrary.org/item/110113#page/137</ext-link></mixed-citation></ref><ref id="B44"><mixed-citation xmlns:xlink="http://www.w3.org/1999/xlink" xlink:type="simple"><person-group><name name-style="western"><surname>Elmer</surname><given-names>ADE</given-names></name></person-group> (<year>1906</year>) <article-title>Philippine <tp:taxon-name><tp:taxon-name-part taxon-name-part-type="family">Rubiaceae</tp:taxon-name-part></tp:taxon-name>.</article-title><source>Leaflets of Philippine Botany</source><volume>1</volume>(<issue>1</issue>): <fpage>1</fpage>–<lpage>41</lpage>. <ext-link xlink:type="simple" ext-link-type="uri" xlink:href="https://www.biodiversitylibrary.org/item/6760">https://www.biodiversitylibrary.org/item/6760</ext-link></mixed-citation></ref><ref id="B70"><mixed-citation xmlns:xlink="http://www.w3.org/1999/xlink" xlink:type="simple"><person-group><name name-style="western"><surname>Koorders</surname><given-names>SH</given-names></name></person-group> (<year>1912</year>) Exkursionsflora von Java umfassend die Blütenpflanzen mit besonderer Berücksichtigung der im Hochgebirge wildwachsenden Arten im Auftrage des niederländischen Kolonialministeriums, bearbeitet von Dr. S. H. Koorders. Dritter Band: Dikotyledonen (Metachlamydeae). Verlag von Gustav Fischer, Jena.</mixed-citation></ref><ref id="B71"><mixed-citation xmlns:xlink="http://www.w3.org/1999/xlink" xlink:type="simple"><person-group><name name-style="western"><surname>Koorders</surname><given-names>SH</given-names></name><name name-style="western"><surname>Valeton</surname><given-names>T</given-names></name></person-group> (<year>1915</year>) Atlas der Baumarten von Java im Anschluss an die “Bijdragen tot de Kennis der Boomsoorten van Java” zusammengestellt von Dr. S. H. Koorders und Dr. Th. Valeton. Mit Unterstützung der Niederländisch-Indischen Regierung herausgegeben von Dr. S. H. Koorders. Dritter Band. Figur 401–600. <ext-link xlink:type="simple" ext-link-type="doi" xlink:href="10.5962/bhl.title.101654">https://doi.org/10.5962/bhl.title.101654</ext-link></mixed-citation></ref><ref id="B84"><mixed-citation xmlns:xlink="http://www.w3.org/1999/xlink" xlink:type="simple"><person-group><name name-style="western"><surname>Merrill</surname><given-names>ED</given-names></name></person-group> (<year>1923b</year>) An enumeration of Philippine flowering plants (Vol. 3). Bureau of Printing, Manila. <ext-link xlink:type="simple" ext-link-type="doi" xlink:href="10.5962/bhl.title.49412">https://doi.org/10.5962/bhl.title.49412</ext-link></mixed-citation></ref><ref id="B97"><mixed-citation xmlns:xlink="http://www.w3.org/1999/xlink" xlink:type="simple"><person-group><name name-style="western"><surname>Pitard</surname><given-names>C-JM</given-names></name></person-group> (<year>1922–1924</year>) Rubiacées. In: Lecomte PH (Ed.) Flore genèrale de l’Indochine. Tome troisième: Caprifoliacées à Apocynacées, 442 pp. <ext-link xlink:type="simple" ext-link-type="doi" xlink:href="10.5962/bhl.title.44886">https://doi.org/10.5962/bhl.title.44886</ext-link></mixed-citation></ref><ref id="B106"><mixed-citation xmlns:xlink="http://www.w3.org/1999/xlink" xlink:type="simple"><person-group><name name-style="western"><surname>Ridley</surname><given-names>HN</given-names></name></person-group> (<year>1923</year>) The Flora of the Malay Peninsula (Vol. II.)–Gamopetalae. L. Reeve &amp; Co., Ltd., London. <ext-link xlink:type="simple" ext-link-type="doi" xlink:href="10.5962/bhl.title.10921">https://doi.org/10.5962/bhl.title.10921</ext-link></mixed-citation></ref><ref id="B128"><mixed-citation xmlns:xlink="http://www.w3.org/1999/xlink" xlink:type="simple"><person-group><name name-style="western"><surname>Watson</surname><given-names>JG</given-names></name></person-group> (<year>1928</year>) Mangrove Forests of the Malay Peninsula. Malayan Forest Records 6. Printed by Fraser &amp; Neave, Singapore. <ext-link xlink:type="simple" ext-link-type="uri" xlink:href="https://archive.org/details/mangroveforestso00wats">https://archive.org/details/mangroveforestso00wats</ext-link></mixed-citation></ref><ref id="B131"><mixed-citation xmlns:xlink="http://www.w3.org/1999/xlink" xlink:type="simple"><person-group><name name-style="western"><surname>White</surname><given-names>CT</given-names></name></person-group> (<year>1929</year>) <article-title>Ligneous plants collected in the territory of Papua (British New Guinea) in 1925–26 by L. J. Brass.</article-title><source>Journal of the Arnold Arboretum</source><volume>10</volume>(<issue>4</issue>): <fpage>197</fpage>–<lpage>274</lpage>. <ext-link xlink:type="simple" ext-link-type="doi" xlink:href="10.5962/p.333876">https://doi.org/10.5962/p.333876</ext-link></mixed-citation></ref><ref id="B124"><mixed-citation xmlns:xlink="http://www.w3.org/1999/xlink" xlink:type="simple"><person-group><name name-style="western"><surname>Valeton</surname><given-names>T</given-names></name></person-group> (<year>1930</year>) <article-title>Die Rubiaceen von Mikronesien.</article-title><source>Botanische Jahrbücher für Systematik, Pflanzengeschichte und Pflanzengeographie</source><volume>63</volume>: <fpage>289</fpage>–<lpage>323</lpage>.</mixed-citation></ref><ref id="B40"><mixed-citation xmlns:xlink="http://www.w3.org/1999/xlink" xlink:type="simple"><person-group><name name-style="western"><surname>Corner</surname><given-names>EJH</given-names></name></person-group> (<year>1940</year>) Wayside trees of Malaya (Vol. I). Government Printing Office, Singapore.</mixed-citation></ref><ref id="B56"><mixed-citation xmlns:xlink="http://www.w3.org/1999/xlink" xlink:type="simple"><person-group><name name-style="western"><surname>Henderson</surname><given-names>MR</given-names></name></person-group> (<year>1950</year>) <article-title>Malayan wild flowers. Dicotyledons. Part II.</article-title><source>Malayan Nature Journal</source><volume>6</volume>(<issue>1</issue>): <fpage>182</fpage>–<lpage>399</lpage>.</mixed-citation></ref><ref id="B8"><mixed-citation xmlns:xlink="http://www.w3.org/1999/xlink" xlink:type="simple"><person-group><name name-style="western"><surname>Bakhuizen van den Brink</surname><given-names>RC</given-names></name></person-group> (<year>1955</year>) Beknopte Flora van Java (Nooduitgave). Aflevering XV. Familie CLXXIV. <tp:taxon-name><tp:taxon-name-part taxon-name-part-type="family">Rubiaceae</tp:taxon-name-part></tp:taxon-name>. Rijksherbarium, Leiden.</mixed-citation></ref><ref id="B9"><mixed-citation xmlns:xlink="http://www.w3.org/1999/xlink" xlink:type="simple"><person-group><name name-style="western"><surname>Bakhuizen van den Brink</surname><given-names>RC</given-names></name></person-group> (<year>1975</year>) <article-title>A synoptical key to the genera of the <tp:taxon-name><tp:taxon-name-part taxon-name-part-type="family">Rubiaceae</tp:taxon-name-part></tp:taxon-name> of Thailand.</article-title><source>Thai Forest Bulletin</source><volume>9</volume>: <fpage>15</fpage>–<lpage>55</lpage>.</mixed-citation></ref><ref id="B7"><mixed-citation xmlns:xlink="http://www.w3.org/1999/xlink" xlink:type="simple"><person-group><name name-style="western"><surname>Backer</surname><given-names>CA</given-names></name><name name-style="western"><surname>Bakhuizen van den Brink</surname><given-names>RC</given-names></name></person-group> (<year>1965</year>) Flora of Java (Spermatophytes only) (Vol. II). <tp:taxon-name><tp:taxon-name-part taxon-name-part-type="division">Angiospermae</tp:taxon-name-part></tp:taxon-name>, Families 111–160. N.V. P. Noordhoff, Groningen.</mixed-citation></ref><ref id="B134"><mixed-citation xmlns:xlink="http://www.w3.org/1999/xlink" xlink:type="simple"><person-group><name name-style="western"><surname>Wong</surname><given-names>KM</given-names></name></person-group> (<year>1988</year>) The Arborescent <tp:taxon-name><tp:taxon-name-part taxon-name-part-type="family">Rubiaceae</tp:taxon-name-part></tp:taxon-name> of Malaya: A Manual of Trees of Malayan <tp:taxon-name><tp:taxon-name-part taxon-name-part-type="family">Rubiaceae</tp:taxon-name-part></tp:taxon-name>. Forest Research Institute Malaysia, Kuala Lumpur.</mixed-citation></ref><ref id="B135"><mixed-citation xmlns:xlink="http://www.w3.org/1999/xlink" xlink:type="simple"><person-group><name name-style="western"><surname>Wong</surname><given-names>KM</given-names></name></person-group> (<year>1989</year>) <tp:taxon-name><tp:taxon-name-part taxon-name-part-type="family">Rubiaceae</tp:taxon-name-part></tp:taxon-name>. In: Ng FSP (Ed.) Tree Flora of Malaya. A Manual for Foresters (Vol. 4). Forest Research Institute Malaysia, Kuala Lumpur.</mixed-citation></ref><ref id="B65"><mixed-citation xmlns:xlink="http://www.w3.org/1999/xlink" xlink:type="simple"><person-group><name name-style="western"><surname>Keng</surname><given-names>H</given-names></name></person-group> (<year>1990</year>) The Concise Flora of Singapore. Gymnosperms and Dicotyledons. Singapore University Press, Singapore.</mixed-citation></ref><ref id="B59"><mixed-citation xmlns:xlink="http://www.w3.org/1999/xlink" xlink:type="simple"><person-group><name name-style="western"><surname>Hộ</surname><given-names>PH</given-names></name></person-group> (<year>1993</year>) Câycỏ Việtnam. An illustrated Flora of Vietnam. Tome III, Fascicle 1. Mekong-Print, Montreal.</mixed-citation></ref><ref id="B102"><mixed-citation xmlns:xlink="http://www.w3.org/1999/xlink" xlink:type="simple"><person-group><name name-style="western"><surname>Puff</surname><given-names>C</given-names></name><name name-style="western"><surname>Rohrhofer</surname><given-names>U</given-names></name></person-group> (<year>1993</year>) <article-title>The character states and taxonomic position of the monotypic mangrove genus <italic><tp:taxon-name><tp:taxon-name-part taxon-name-part-type="genus">Scyphiphora</tp:taxon-name-part></tp:taxon-name></italic> (<tp:taxon-name><tp:taxon-name-part taxon-name-part-type="family">Rubiaceae</tp:taxon-name-part></tp:taxon-name>).</article-title><source>Opera Botanica Belgica</source><volume>6</volume>: <fpage>143</fpage>–<lpage>172</lpage>.</mixed-citation></ref><ref id="B122"><mixed-citation xmlns:xlink="http://www.w3.org/1999/xlink" xlink:type="simple"><person-group><name name-style="western"><surname>Turner</surname><given-names>IM</given-names></name></person-group> (<year>1995</year>) <article-title>A Catalogue of the Vascular Plants of Malaya.</article-title><source>Gardens’ Bulletin (Singapore)</source><volume>47</volume>(<issue>2</issue>): <fpage>347</fpage>–<lpage>501</lpage>.</mixed-citation></ref><ref id="B107"><mixed-citation xmlns:xlink="http://www.w3.org/1999/xlink" xlink:type="simple"><person-group><name name-style="western"><surname>Ridsdale</surname><given-names>CE</given-names></name></person-group> (<year>1998</year>) <article-title><tp:taxon-name><tp:taxon-name-part taxon-name-part-type="family">Rubiaceae</tp:taxon-name-part></tp:taxon-name>.</article-title> In: <person-group><name name-style="western"><surname>Dassanayake</surname><given-names>MD</given-names></name><name name-style="western"><surname>Clayton</surname><given-names>WD</given-names></name></person-group> (<role>Eds</role>) <issue-title>A Revised Handbook to the Flora of Ceylon (Vol.</issue-title><source>XII). A. A. Balkema, Rotterdam</source>, <fpage>143</fpage>–<lpage>343</lpage>.</mixed-citation></ref><ref id="B10"><mixed-citation xmlns:xlink="http://www.w3.org/1999/xlink" xlink:type="simple"><person-group><name name-style="western"><surname>Banerjee</surname><given-names>LK</given-names></name><name name-style="western"><surname>Rao</surname><given-names>TA</given-names></name><name name-style="western"><surname>Sastry</surname><given-names>ARK</given-names></name><name name-style="western"><surname>Ghosh</surname><given-names>D</given-names></name></person-group> (<year>2002</year>) Diversity of coastal plant communities in India. Kolkata: ENVIS &amp; EMCBTAP, Botanical Survey of India, Ministry of Environment &amp; Forests.</mixed-citation></ref><ref id="B100"><mixed-citation xmlns:xlink="http://www.w3.org/1999/xlink" xlink:type="simple"><person-group><name name-style="western"><surname>Puff</surname><given-names>C</given-names></name><name name-style="western"><surname>Chayamarit</surname><given-names>K</given-names></name><name name-style="western"><surname>Chamchumroon</surname><given-names>V</given-names></name></person-group> (<year>2005</year>) <tp:taxon-name><tp:taxon-name-part taxon-name-part-type="family">Rubiaceae</tp:taxon-name-part></tp:taxon-name> of Thailand: A pictorial guide to indigenous and cultivated genera. Forest Herbarium, National Park, Wildlife and Plant Conservation Department, Bangkok.</mixed-citation></ref><ref id="B116"><mixed-citation xmlns:xlink="http://www.w3.org/1999/xlink" xlink:type="simple"><person-group><name name-style="western"><surname>Tao</surname><given-names>C</given-names></name><name name-style="western"><surname>Xianrui</surname><given-names>L</given-names></name><name name-style="western"><surname>Hua</surname><given-names>Z</given-names></name><name name-style="western"><surname>Taylor</surname><given-names>CM</given-names></name><name name-style="western"><surname>Ehrendorfer</surname><given-names>F</given-names></name><name name-style="western"><surname>Lantz</surname><given-names>H</given-names></name><name name-style="western"><surname>Funston</surname><given-names>M</given-names></name><name name-style="western"><surname>Puff</surname><given-names>C</given-names></name></person-group> (<year>2011</year>) Flora of China (<tp:taxon-name><tp:taxon-name-part taxon-name-part-type="family">Cucurbitaceae</tp:taxon-name-part></tp:taxon-name> through <tp:taxon-name><tp:taxon-name-part taxon-name-part-type="family">Valerianaceae</tp:taxon-name-part></tp:taxon-name> with <tp:taxon-name><tp:taxon-name-part taxon-name-part-type="family">Annonaceae</tp:taxon-name-part></tp:taxon-name> and <tp:taxon-name><tp:taxon-name-part taxon-name-part-type="family">Berberidaceae</tp:taxon-name-part></tp:taxon-name>). 19: 1–884. In: Wu CY, Raven PH, Hong DY (Eds) Flora of China. Science Press &amp; Missouri Botanical Garden Press, Beijing &amp; St. Louis.</mixed-citation></ref></ref-list></tp:taxon-treatment>
